# Supplementary material for: Dietary methionine source alters the lipidome in the small intestinal epithelium of pigs
Source: Sci Rep. 2022 Mar 22;12:4863. doi: 10.1038/s41598-022-08933-3 (PMC8941097; doi:10.1038/s41598-022-08933-3)
Supplement: Supplementary file 2 — Supplementary Table 1. [file 41598_2022_8933_MOESM2_ESM.xlsx]

## Sheet: Explanation
	Dietary methionine source alters the lipidome in the small intestinal epithelium of pigs
	by: Isabel I. Schermuly, Stella Romanet, Martina Klünemann, Lucia Mastrototaro, Robert Pieper, Jürgen Zentek, Rose A. Whelan, Jörg R. Aschenbach
	Supplementary Table 1: Metabolomics data with box plot visualization, pathway allocation and statistics
	OrigScale		Values are normalized in terms of raw area counts.
			For a single day run, this is equivalent to the raw data.
	ScaledImpData		Each biochemical in OrigScale is rescaled to set the median equal to 1.
			Then, missing values are imputed with the minimum.
	Pathway Heat Map		This is the heat map associated with the statistical analysis of the data.
			Indicates ratios, p- and q-values for each comparison.
			0.55	Green: indicates significant difference (p≤0.05) between the groups shown, metabolite ratio of < 1.00
			0.76	Light Green: narrowly missed statistical cutoff for significance 0.05<p<0.10, metabolite ratio of < 1.00
			1.71	Red: indicates significant difference (p≤0.05) between the groups shown; metabolite ratio of ≥ 1.00
			1.32	Light Red: narrowly missed statistical cutoff for significance 0.05<p<0.10, metabolite ratio of ≥ 1.00
			1.2	Non-colored text and cell: mean values are not significantly different for that comparison
				Blue: indicates significant (p≤0.05) ANOVA effect.
				Light Blue: narrowly missed statistical cutoff for ANOVA significance, 0.05<p<0.10
	Platform		HILIC/UPLC-MS/MS: HILIC
			RP-UPLC-MS/MS negative ion mode ESI: LC/MS Neg ESI
			RP-UPLC/MS-MS Pos. Ion mode hydrophilic: LC/MS Pos ESI hydrophilic
			RP-UPLC/MS-MS Pos. Ion mode hydrophobic: LC/MS Pos ESI hydrophobic
	Biochemical Name*		Indicates a compound that has not been confirmed based on a standard, but we are confident in its identity.
	Biochemical Name**		Indicates a compound for which a standard is not available, but we are reasonably confident in its identity or the information provided.
	Biochemical Name (#) or [#]		Indicates a compound that is a structural isomer of another compound in the Metabolon spectral library.
			For example, a steroid that may be sulfated at one of several positions that are indistinguishable by the mass spectrometry data or a diacylglycerol for which more than one stereospecific molecule exists.
	Box Plots (pathway)		Box plots sorted by pathway and biochemical name, as in the example below:
	Box Plots (biochem)

## Sheet: OrigScale
													SAMPLE_NAME	PD-FRUN-00001	PD-FRUN-00002	PD-FRUN-00003	PD-FRUN-00004	PD-FRUN-00005	PD-FRUN-00006	PD-FRUN-00007	PD-FRUN-00008	PD-FRUN-00009	PD-FRUN-00010	PD-FRUN-00011	PD-FRUN-00012	PD-FRUN-00013	PD-FRUN-00014	PD-FRUN-00015	PD-FRUN-00016	PD-FRUN-00017	PD-FRUN-00018	PD-FRUN-00019	PD-FRUN-00020	PD-FRUN-00021	PD-FRUN-00022	PD-FRUN-00023	PD-FRUN-00024	PD-FRUN-00025	PD-FRUN-00026	PD-FRUN-00027	PD-FRUN-00028	PD-FRUN-00029	PD-FRUN-00030	PD-FRUN-00031	PD-FRUN-00032	PD-FRUN-00033	PD-FRUN-00034	PD-FRUN-00035	PD-FRUN-00036
													SAMPLE_ID	700019000	700019001	700019002	700019003	700019004	700019005	700019006	700019007	700019008	700019009	700019010	700019011	700019012	700019013	700019014	700019015	700019016	700019017	700019018	700019019	700019020	700019021	700019022	700019023	700019024	700019025	700019026	700019027	700019028	700019029	700019030	700019031	700019032	700019033	700019034	700019035
													CLIENT_IDENTIFIER	DUO 1	PJ 1	MJ 1	ILE 1	DUO 2	PJ 2	MJ 2	ILE 2	DUO 3	PJ 3	MJ 3	ILE 3	DUO 4	PJ 4	MJ 4	ILE 4	DUO 5	PJ 5	MJ 5	ILE 5	DUO 6	PJ 6	MJ 6	ILE 6	DUO 7	PJ 7	MJ 7	ILE 7	DUO 8	PJ 8	MJ 8	ILE 8	DUO 9	PJ 9	MJ 9	ILE 9
													ANIMAL_ID	pig 1	pig 1	pig 1	pig 1	pig 2	pig 2	pig 2	pig 2	pig 3	pig 3	pig 3	pig 3	pig 4	pig 4	pig 4	pig 4	pig 5	pig 5	pig 5	pig 5	pig 6	pig 6	pig 6	pig 6	pig 7	pig 7	pig 7	pig 7	pig 8	pig 8	pig 8	pig 8	pig 9	pig 9	pig 9	pig 9
													GROUP	1	1	1	1	2	2	2	2	3	3	3	3	2	2	2	2	1	1	1	1	3	3	3	3	1	1	1	1	2	2	2	2	3	3	3	3
													REGION	1	2	3	4	1	2	3	4	1	2	3	4	1	2	3	4	1	2	3	4	1	2	3	4	1	2	3	4	1	2	3	4	1	2	3	4
													COHORT	1	1	1	1	1	1	1	1	1	1	1	1	1	1	1	1	1	1	1	1	1	1	1	1	1	1	1	1	1	1	1	1	1	1	1	1
													PREFEED_TIME	10	10	10	10	11	11	11	11	12	12	12	12	13	13	13	13	17	17	17	17	18	18	18	18	19	19	19	19	20	20	20	20	21	21	21	21
													TISSUE_REGION	DUO	PJ	MJ	ILE	DUO	PJ	MJ	ILE	DUO	PJ	MJ	ILE	DUO	PJ	MJ	ILE	DUO	PJ	MJ	ILE	DUO	PJ	MJ	ILE	DUO	PJ	MJ	ILE	DUO	PJ	MJ	ILE	DUO	PJ	MJ	ILE
													TREATMENT	DLM	DLM	DLM	DLM	LM	LM	LM	LM	DLH	DLH	DLH	DLH	LM	LM	LM	LM	DLM	DLM	DLM	DLM	DLH	DLH	DLH	DLH	DLM	DLM	DLM	DLM	LM	LM	LM	LM	DLH	DLH	DLH	DLH
PATHWAY_SORTORDER	BIOCHEMICAL	SUPER_PATHWAY	SUB_PATHWAY	COMP_ID	PLATFORM	CHEMICAL_ID	RI	MASS	CAS	PUBCHEM	CHEMSPIDER	KEGG	Group HMDB_ID	DUO_DLM	PJ_DLM	MJ_DLM	ILE_DLM	DUO_LM	PJ_LM	MJ_LM	ILE_LM	DUO_DLH	PJ_DLH	MJ_DLH	ILE_DLH	DUO_LM	PJ_LM	MJ_LM	ILE_LM	DUO_DLM	PJ_DLM	MJ_DLM	ILE_DLM	DUO_DLH	PJ_DLH	MJ_DLH	ILE_DLH	DUO_DLM	PJ_DLM	MJ_DLM	ILE_DLM	DUO_LM	PJ_LM	MJ_LM	ILE_LM	DUO_DLH	PJ_DLH	MJ_DLH	ILE_DLH
1390	(12 or 13)-methylmyristate (a15:0 or i15:0)	Lipid	Fatty Acid, Branched	38293	LC/MS Neg ESI	100002344	5499	241.217	2485-71-4	151014	133106			5332737	3310266	5930364	6483742	6763566	10437789	7099197	4206913	8459655	9189244	5965487	4202048	3473269	4019370	5351372	8063241	5553441	4330291	4334936	4246900	3543182	3264802	4546002	4029880	6192286	5909078	8428100	6688176	3367331	2911895	4456927	6888988	6781655	8502646	5349903	13650561
1393	(14 or 15)-methylpalmitate (a17:0 or i17:0)	Lipid	Fatty Acid, Branched	38768	LC/MS Neg ESI	100002945	5695	269.249		17903417				11839903	6364415	13358072	11432956	13676453	17350186	19697656	11771020	10459132	11148685	14456782	8886366	8645989	9160727	11362920	17857280	6641724	7781371	10100880	7666375	8704657	7628697	9726255	7002697	14960652	13516166	15870193	13912274	8536263	11122791	14668315	20998666	18500926	17554156	13576206	28563992
1397	(16 or 17)-methylstearate (a19:0 or i19:0)	Lipid	Fatty Acid, Branched	38296	LC/MS Neg ESI	100002356	5993	297.28	2724-59-6	3083779	2340933		HMDB37397	1247582	783701	1797931	1260286	1288160	1796473	2435148	997761	716508	986357	1431836	783732	995597	1011388	1954741	2275879	637987	918853	1001036	783474	1054754	741480	1467353	914655	1722978	1369745	2380404	1545133	864391	1113982	2661749	2381365	2519422	2748995	1384060	4978292
3727	(3'-5')-adenylylcytidine	Nucleotide	Dinucleotide	52753	HILIC	100009062	2922	571.131	4833-63-0	10875494	9050769				84963	66531	97566			30337	92301			62435	266296	52097	44206	212779	357506			87545	142433			135345	163644	94703	54903	134139	186750		48544	24481	438420	28899	104815		621073
3729	(3'-5')-adenylyluridine	Nucleotide	Dinucleotide	52740	LC/MS Neg ESI	100009060	2002	572.115	3051-84-1	112074	100483				185214	97518			28550	56581	277334			115480	360087				244513				89476			37644	209018	52444					40429		72806				208640
3732	(3'-5')-cytidylylcytidine*	Nucleotide	Dinucleotide	62397	LC/MS Neg ESI	100020727	1472	547.12		94237	85046			43181	98611	168616	213876	48080	67588	56864	71460	37722	71294	201486	317873	121982	98917	342335	334711	48862	38872	310730	177807	29044		312349	119545	93994	96765	393625	551505	30429	113246		425949	78960	383476	66192	862542
3734	(3'-5')-cytidylyluridine*	Nucleotide	Dinucleotide	62399	LC/MS Neg ESI	100020728	1522	548.104						24550	90816	83944	65435	19876	38604		101799		30765	127528	269082	73069	63575	77468	73852	16346		106675	181701			157552	159100	75166	46065	145586	229631	21843	50613		99729	66533	75547	28047	491034
3738	(3'-5')-uridylylcytidine*	Nucleotide	Dinucleotide	62398	LC/MS Neg ESI	100020729	1591	548.104							67663	51064	56940				58934				139983			73328	137222							72359	54504	32381			27194		38715		89260				160132
1712	(7R)-maresin 1 (7,14-dihydroxy-DHA)	Lipid	Docosanoid	57831	LC/MS Neg ESI	100006358	5125	359.223	1268720-28-0		29341935				426155	291845	87493			1579703	480380	502318	568468	1575437	1191881	708284	831399	4815351	4414804			482319	572120			192626	305096	1363079	1299035	2666984	7222753		320337	1906363	889937	101017	5168555	57636	1876495
1980	1,2-dilinoleoyl-GPC (18:2/18:2)	Lipid	Phosphatidylcholine (PC)	52603	LC/MS Pos ESI hydrophobic	100008903	2006	782.569	998-06-1	5288075	4450312		HMDB08138	122662808	86249928	287413632	121142832	192327328	233399408	245078784	42599640	287952864	352016640	332748032	138904608	183078208	186527104	213318576	149299184	258952784	251215296	261474448	76114928	274142016	221916448	214512160	66741572	229402416	216497584	146399584	42500076	108599288	200804960	235045616	113562288	257237232	200041552	213586528	127289336
2060	1,2-dilinoleoyl-GPE (18:2/18:2)*	Lipid	Phosphatidylethanolamine (PE)	53174	LC/MS Pos ESI hydrophobic	100009217	2083	740.522		9546812	7825762		HMDB09093	9779581	5185018	25073212	8615659	19468540	23266940	28406912	2384770	30018292	33524274	39850052	6129720	18626944	16399497	20402424	10537400	22839528	25315972	27990870	5087377	30384864	21707754	18502042	3955197	15430024	14566860	7350478	969089	8529159	21525628	23024590	8194063	23675248	17602220	22085816	7090721
1966	1,2-dioleoyl-GPC (18:1/18:1)	Lipid	Phosphatidylcholine (PC)	52457	LC/MS Pos ESI hydrophobic	100008905	2346	786.601	4235-95-4	10350317	8525772			76431504	94563008	109384600	89248920	82143712	88726344	98153464	83987008	81470048	96849112	62667308	84790848	93164280	113518648	101864384	106944976	82238584	90941712	80172848	106288168	97733128	93707792	63458392	94281040	84697472	101427936	50353704	46699460	64443852	88171464	79884160	90325152	68435040	77310488	75850960	71201616
2052	1,2-dioleoyl-GPE (18:1/18:1)	Lipid	Phosphatidylethanolamine (PE)	52609	LC/MS Pos ESI hydrophobic	100008906	2485	744.554	4004-05-01	9546757	7825707			76416232	79188152	93856560	82075784	100253416	117982408	117929144	74746088	125807056	128702608	88836720	74695064	115428256	117251368	104496368	114360104	119695896	122392816	113183592	105881832	131003920	121942688	83225552	91928904	92759488	104682840	33612132	20634064	65017112	107464848	105267664	95721448	105691712	87856264	96354184	78648576
1904	1,2-dipalmitoyl-GPC (16:0/16:0)	Lipid	Phosphatidylcholine (PC)	19130	LC/MS Pos ESI hydrophobic	100000657	2365	734.569	63-89-8	452110	398235		HMDB00564	288842784	373068896	295287616	226136272	312257824	299965632	279607616	384742624	291307776	337235008	256274048	356222976	338283168	278575392	323771968	230595520	339275808	319965536	273040960	311939232	299356864	278309184	310698624	426826688	286528448	293617088	324698336	329774688	247976032	269753408	307751040	320789408	303454752	269995488	276290400	231389680
2022	1,2-dipalmitoyl-GPE (16:0/16:0)*	Lipid	Phosphatidylethanolamine (PE)	57341	LC/MS Pos ESI hydrophobic	100009204	2498	692.522		445468	393103		HMDB08923	2278434	4128535	1941587	1938165	3336739	3155475	2146071	5116673	2828925	3508479	2440409	3601801	3770657	3303442	2940039	2268172	3704149	3649254	3063313	4611166	3116071	2968736	2953089	6021336	2831906	3088974	2267616	1625239	2093968	2694070	2251097	2307964	3502154	2288131	3242757	1904349
1011	1,5-anhydroglucitol (1,5-AG)	Carbohydrate	Glycolysis, Gluconeogenesis, and Pyruvate Metabolism	20675	LC/MS Neg ESI	100000580	802	163.061	154-58-5	64960		C07326	HMDB02712	948190	1554051	1001097	767088		1101529	2994720		960575	1534986	856292	718421	1002897	1247153	905761	1490294	1250435	1194579	1055585	1514808	1512796	1280794	1200346	1585819	1675372	1431384	888215	1009488	1116990	555958	804068	1060611	671043		826645	589022
2427	1-(1-enyl-oleoyl)-GPE (P-18:1)*	Lipid	Lysoplasmalogen	44621	LC/MS Pos ESI hydrophobic	100005372	1566	464.314						4204897	5452214	24905928	1968333	6678457	16541608	1513662	6423335	5059160	5394080	5832213	4521818	5232163	9987982	10935445	2400164	7016968	8813432	5535559	7846198	6437348	7132542	20953392	7820065	25504854	29958292	46277612	63506120	2710033	4879659	5170835	5059655	3874663	5209435	4037013	2042249
2404	1-(1-enyl-palmitoyl)-2-arachidonoyl-GPC (P-16:0/20:4)*	Lipid	Plasmalogen	52689	LC/MS Pos ESI hydrophobic	100009014	2154	766.575			24767495		HMDB11220	15589977	11792902	7243447	8895543	9194540	7139930	6261888	10872304	7665719	8850511	6161992	14104273	7514869	6705328	5575911	6408438	10124090	6284586	6283207	9267686	8583331	8829180	6538893	12710333	10212845	8089050	9529816	12258068	12948295	8371462	6895638	7182449	9554890	5897605	7430719	7698258
2396	1-(1-enyl-palmitoyl)-2-arachidonoyl-GPE (P-16:0/20:4)*	Lipid	Plasmalogen	52673	LC/MS Pos ESI hydrophobic	100009002	2270	724.528			24769238		HMDB11352	126982336	130543544	116233152	96950256	88267264	88049904	80418096	113713224	87106744	109534632	89149280	138133952	113545808	95009856	103372344	110419640	115144040	91459016	96247464	120501032	103244720	103658704	110738744	137165424	107500480	107049296	129719896	121469472	110324376	105347016	105865888	90949040	99925776	86187576	83665680	100373624
2405	1-(1-enyl-palmitoyl)-2-linoleoyl-GPC (P-16:0/18:2)*	Lipid	Plasmalogen	52682	LC/MS Pos ESI hydrophobic	100009009	2226	742.575			24767486		HMDB11211	39690512	8577395	10943429	19345800	16658660	14917276	8705497	4101618	22058942	25771476	13316503	16200472	14338725	19041348	9971034	15541435	23863120	15980863	8343170	6910745	22927998	20672196	11884864	7265057	25532472	20284132	14538360	15545853	26146648	20077156	13001227	13792992	23138724	10136691	19789482	13893387
2393	1-(1-enyl-palmitoyl)-2-linoleoyl-GPE (P-16:0/18:2)*	Lipid	Plasmalogen	52677	LC/MS Pos ESI hydrophobic	100009069	2351	700.528			24769229		HMDB11343	64075436	23396172	31353056	40413884	45239204	44316644	32643930	16979356	46909724	54804900	35030168	34871276	41398944	42504076	36551896	46351680	50858992	45886420	30107264	26345012	45953496	40148452	37907184	26624738	44908112	44520148	32649622	32078012	53780736	48012848	35803504	33654016	51260852	35783940	52731664	38213516
2398	1-(1-enyl-palmitoyl)-2-oleoyl-GPC (P-16:0/18:1)*	Lipid	Plasmalogen	52478	LC/MS Pos ESI hydrophobic	100009007	2443	744.59						21066684	15125577	16461749	20307112	15681275	18152284	12332566	10533978	20190620	26116410	15253476	20755780	19906078	21265410	13983821	19784136	22281056	19824758	12575473	15082813	23127908	23255768	15548303	14888580	21334934	22449136	16606310	18845020	17953798	24662042	18730924	18967528	21512976	13060012	20799698	16086899
2392	1-(1-enyl-palmitoyl)-2-oleoyl-GPE (P-16:0/18:1)*	Lipid	Plasmalogen	52477	LC/MS Pos ESI hydrophobic	100009005	2600	702.543			24769228		HMDB11342	124379296	128092528	99638264	139180752	123370792	142615440	108375200	115551808	123147800	147728432	112528208	151181168	145744288	138073408	149177360	183271024	158328000	159847632	133073128	161561376	136720896	133357240	133451632	155105152	127058288	149582912	112900336	114045088	102737856	143054352	129185920	133477416	144033056	138990592	141774576	128971712
2395	1-(1-enyl-palmitoyl)-2-palmitoleoyl-GPC (P-16:0/16:1)*	Lipid	Plasmalogen	52713	LC/MS Pos ESI hydrophobic	100009160	2218	716.559			24767482		HMDB11207	9752100	6963880	4594626	5749339	5767061	5804173	3112731	5138968	7623472	9777953	5151808	8126801	6502060	7697192	4587495	6023063	7677331	6903354	3875772	5942127	7970688	8089259	4573886	6742298	8626020	7393539	5765279	5516704	9787205	9002003	5402576	5883130	7474342	3546367	6947743	4775502
2394	1-(1-enyl-palmitoyl)-2-palmitoyl-GPC (P-16:0/16:0)*	Lipid	Plasmalogen	52716	LC/MS Pos ESI hydrophobic	100009162	2454	718.575		11146967	9322076		HMDB11206	50239504	28842440	19651708	19759040	21652502	16750246	11716962	18936422	24307630	31802400	17448188	31656278	21698296	25281108	15046867	17091128	37543352	21372940	15100993	22402088	26420492	28960418	17764754	25745936	29877796	24346658	20052768	20220924	40738652	26203662	16969780	20031914	27925660	13786409	23017552	17952002
2424	1-(1-enyl-palmitoyl)-GPC (P-16:0)*	Lipid	Lysoplasmalogen	52474	LC/MS Neg ESI	100002875	6300	554.346		10917802	9093054		HMDB10407	294619	216989	458208	58447	175880	268288	41485	320743	140367	103188	122060	215611	138693	286480	105629	109902	293302	184762	49080	191126	145370	244074	315782	291849	643083	554750	582700	1904826	188675	163353	72840	704063	231910	79727	91378	339922
2425	1-(1-enyl-palmitoyl)-GPE (P-16:0)*	Lipid	Lysoplasmalogen	39270	LC/MS Pos ESI hydrophobic	100003000	1558	438.298			10471193			7592113	10733091	28647986	3498737	6543511	12296725	2510712	12208266	5223743	5650181	5711968	9353881	6146133	9027872	10786276	3761356	8124217	7808932	5985278	10799632	5984313	7131566	15315395	11622681	16051539	18110006	29100844	61936276	4491889	5492516	5888828	10087793	4699435	6157482	4264541	3580556
2409	1-(1-enyl-stearoyl)-2-arachidonoyl-GPE (P-18:0/20:4)*	Lipid	Plasmalogen	52475	LC/MS Pos ESI hydrophobic	100008999	2511	752.559		9547058	7826008		HMDB05779	137497776	221016624	227054208	189060656	140121776	144667632	179606448	187323712	143806528	188321504	201048336	275213984	160789040	147781120	185552480	219383392	162564816	139790784	171452240	204574000	141864608	153533376	210326544	253051824	184076880	196918688	253069424	272653344	144083424	153215088	217685104	200017920	150792592	195055120	156712976	239894592
2400	1-(1-enyl-stearoyl)-2-oleoyl-GPE (P-18:0/18:1)	Lipid	Plasmalogen	52614	LC/MS Pos ESI hydrophobic	100008919	2950	730.575	144371-68-6		24769260		HMDB11375	90559288	155219088	212756832	218575520	80066584	102279976	174639840	113120248	112289488	132932352	178979904	175477904	117506536	114113240	146305648	209275696	100035248	94649600	138578416	143660832	108717032	101708240	141221088	140430336	130276112	130652536	117387856	135200400	78951752	117994936	192738288	180569776	113413568	167096208	112502840	221880592
2429	1-(1-enyl-stearoyl)-GPE (P-18:0)*	Lipid	Lysoplasmalogen	39271	LC/MS Pos ESI hydrophobic	100003001	1649	466.329						11613613	26709126	108822432	12466390	12465297	24427026	12678852	20647836	13464692	14283728	24566564	25119592	12142675	18641912	30754672	13992117	14121770	15154071	18633220	26040250	12730700	13965052	45570424	25128876	33152428	35728236	77970568	167475648	8165889	11663163	23632558	22618436	11197296	23183268	11066480	17053810
2214	1-arachidonoyl-GPC (20:4n6)*	Lipid	Lysophospholipid	34061	LC/MS Neg ESI	100001551	6074	618.341			21403155	C05208	HMDB10395	882097	1797557	7842027	591210	1298550	3745455	2326385	1362730	634972	1263651	3744062	1438958	874335	572180	3468446	1135193	1559902	1951087	3928145	1603742	1332836	999940	6934406	2737646	3068903	2642876	24302708	4262503	858383	2676548	3877855	1802926	2973193	896335	1874928	2617544
2257	1-arachidonoyl-GPE (20:4n6)*	Lipid	Lysophospholipid	35186	LC/MS Neg ESI	100001571	5874	500.278		42607465	21403171		HMDB11517	5913924	8590782	26030152	4889141	6537603	14737017	13962210	19969550	8049558	10945053	16267482	7700486	11539406	8682994	21539420	15420201	11236397	13055210	17153554	10343466	13381944	12543866	25093898	15246816	19384396	16207820	68542616	9997934	10503210	23348812	25551644	40229992	21178290	9935548	15314732	22339382
2295	1-arachidonoyl-GPI (20:4)*	Lipid	Lysophospholipid	34214	LC/MS Neg ESI	100001654	5482	619.289					HMDB61690	2349355	7325708	9460770	3478376	2629249	3810796	3547993	4960136	2986816	4864701	5226903	5962343	4653931	4911848	4421338	3902922	4526293	5198123	9037525	8596290	2955196	3061131	9310318	10448451	8260410	7088474	16601490	5242895	2727362	3720151	5018183	1981057	8768858	3207311	4457353	7606722
2453	1-arachidonylglycerol (20:4)	Lipid	Monoacylglycerol	34397	LC/MS Neg ESI	100001433	6250	303.233	35474-99-8	5282281	4445452	C13857	HMDB11549	499958	979020	4305208	410929	1267942	3347069	2031526	900703	1097021	1154582	2805246	621234	936894	763764	1302236	978994	1791468	3391442	2345635	810539	1016517	878476	1883728	917057	2443393	2453901	6311773	2399319	567727	1390440	3280626	644029	3576294	1241161	2902449	1720183
306	1-carboxyethylisoleucine	Amino Acid	Leucine, Isoleucine and Valine Metabolism	62558	LC/MS Neg ESI	100020427	2628	202.108						365493	484795	1340536	329596	351375	564876	260384	508414	407524	504908	1102027	513793	326092	352141	766368	274915	522233	550473	830931	430605	407370	487301	1186435	481015	487545	338555	835909	336300	357958	406629	455350	412762	359644	1082355	415212	499095
270	1-carboxyethylleucine	Amino Acid	Leucine, Isoleucine and Valine Metabolism	62559	LC/MS Neg ESI	100020425	2663	202.108						363426	393188	877719	381743	249255	567978	329743	421855	370778	488768	833065	489428	269375	277127	441560	379459	400381	368028	571434	318768	347450	413848	692414	388137	360073	331016	485408	330287	357462	350580	400633	851022	333791	563453	344929	426000
126	1-carboxyethylphenylalanine	Amino Acid	Phenylalanine Metabolism	62566	LC/MS Neg ESI	100020419	2844	236.093			19276386			455914	537804	1517580	504049	383616	976546	341857	551261	596781	745643	1315728	657953	412004	399076	699494	385087	766696	677376	942216	470598	548402	562499	1194944	500970	560921	539223	920895	488588	420284	527537	556886	672300	446237	1058810	459436	572551
143	1-carboxyethyltyrosine	Amino Acid	Tyrosine Metabolism	62564	LC/MS Neg ESI	100020421	1846	252.088						156600	237980	672207	245179	211393	334623	158310	187467	273450	297222	606971	250807	145666	149446	419692	210314	353479	327390	494666	264938	245587	264273	584613	224346	216915	202448	509450	227371	141135	174091	277205	212492	187380	567777	197534	304368
329	1-carboxyethylvaline	Amino Acid	Leucine, Isoleucine and Valine Metabolism	62562	LC/MS Neg ESI	100020423	2008	188.093						859370	1372717	3496477	1070043	938251	1790833	901589	1261635	1430612	1591186	3260959	1405111	848575	918560	2057293	934972	1880177	1705247	2454619	1297109	1375287	1354180	3284457	1347741	1232064	1089518	2508476	1044793	798519	1229398	1349696	1136313	1135658	3078284	1149789	1531748
2452	1-dihomo-linolenylglycerol (20:3)	Lipid	Monoacylglycerol	48341	LC/MS Neg ESI	100006121	6400	305.249						315985	164280	949417	179926	587702	1183877	667031	271318	450681	504283	772025	177503	375052	409967	425593	374870	688884	1359429	718651	196122	454262	284893	593296	245066	1139070	1059410	1066885	925095	211741	477133	862179	280120	1696717	332628	1159094	760950
2472	1-dihomo-linoleoylglycerol (20:2)	Lipid	Monoacylglycerol	35103	LC/MS Neg ESI	100001483	6800	307.264			21403143			476880	462292	1975581	247097	1023372	1869025	1324983	507621	891192	901225	2360039	369835	472360	696911	760649	478581	822307	1410761	1408131	260234	968350	783202	1428207	440250	3504722	3387110	2245510	1759179	546834	907265	1199932	716242	4001769	684080	2197985	2512463
2467	1-heptadecenoylglycerol (17:1)*	Lipid	Monoacylglycerol	62449	LC/MS Neg ESI	100020769	6390	267.233			58191491			696621		1170691	271776	1002206	2527762	1411323		452531	467622	1118498		310076	384340	550402	438918	406380	858708	570643		514400	232713	959749		2259955	2000656	1672838	1687263		504289	918012	499160	1950548	843473	1994261	1211912
2225	1-lignoceroyl-GPC (24:0)	Lipid	Lysophospholipid	49617	LC/MS Pos ESI hydrophobic	100002873	1907	608.465	325171-59-3		24766539		HMDB10405	707410	478335	1634812	385096	586068	961088	563296	362003	559406	843240	620428	656102	524534	615116	791599	559405	609907	540912	439168	432093	798664	725713	1346753	530718	1337263	1421887	2101090	3030917	584298	640956	728651	588387	749942	568023	648329	466421
2174	1-linolenoyl-GPG (18:3)*	Lipid	Lysophospholipid	62368	LC/MS Neg ESI	100020690	5421	505.257								721344			115498	142904		75853	133426	124025						44887	82850	110028		101901		1745933		1246969	1423804	3118537	1016318			121725			96174
2448	1-linolenoylglycerol (18:3)	Lipid	Monoacylglycerol	34393	LC/MS Neg ESI	100001435	6214	277.217	124151-74-2	53480978	21403134		HMDB11569			3842383		623793	2401645	1154344		1682590	1130833	4935198			1229466		238633	2178392	4657062	2104629	633420	373170	595090	1574805		2307818	2565771	5234310	538706		991296	1838949		3599416	415934	2754959	235658
1984	1-linoleoyl-2-arachidonoyl-GPC (18:2/20:4n6)*	Lipid	Phosphatidylcholine (PC)	52710	LC/MS Pos ESI hydrophobic	100009131	1969	806.569			24766809		HMDB08147	30180688	38035384	57223816	35908712	43864388	51006792	59771852	24672540	54918024	81553456	58784456	62494208	42556824	45752136	39184916	40830536	62197144	50593952	53664472	36696808	62905756	61008192	49694788	43736548	57500476	54700036	34132760	26339464	32442892	54263568	60689876	31325136	62981148	36054528	47344220	37035208
2062	1-linoleoyl-2-arachidonoyl-GPE (18:2/20:4)*	Lipid	Phosphatidylethanolamine (PE)	53189	LC/MS Pos ESI hydrophobic	100009222	2030	764.522			24768565		HMDB09102	5956937	7931383	9919294	6640567	7993556	7823173	9860122	5532535	9115155	14195050	10893358	9732651	9243013	8458567	7485394	6779995	11731761	10043392	10240026	7307414	11552092	10823944	8025247	8881057	8044763	8228797	4302100	1895883	5772414	10046718	10906881	4725996	9255458	6342358	8056547	5068528
1981	1-linoleoyl-2-linolenoyl-GPC (18:2/18:3)*	Lipid	Phosphatidylcholine (PC)	53176	LC/MS Pos ESI hydrophobic	100009343	1939	780.554			24766802		HMDB08141	3227507	2534372	14888621	3554197	7717261	11038974	11550380	658654	13846710	17916488	17474016	4259373	5499402	6368170	8658510	4434460	10355931	10937733	13845421	1582656	11958748	9731537	11114583	1530909	11400124	10335246	6044271	1004328	3107298	7192399	10628290	3206979	9631866	9008011	9234538	3376012
2171	1-linoleoyl-GPA (18:2)*	Lipid	Lysophospholipid	52690	HILIC	100009082	1441	433.236			24766514		HMDB07856			225993		65859	107089	145282		73282	49656	64905			37735		21019	49273		52456		122289	103533	288147	69371	332506	287315	138757	259210		16499	56223	24248		48240	35716
2196	1-linoleoyl-GPC (18:2)	Lipid	Lysophospholipid	34419	LC/MS Neg ESI	100001395	6160	594.341		11988421	10160888	C04100	HMDB10386	3510126	2030693	39149724	1352120	6280172	18556584	11068648	1824014	4254582	7334226	18452860	2140040	4101410	3458593	21014668	7087250	6195736	9516324	16654803	1814334	7282395	5455916	32034702	2444092	19469802	18156758	105623128	18079848	3259566	11678597	16586995	6145167	14274782	7626231	9969825	10257985
2246	1-linoleoyl-GPE (18:2)*	Lipid	Lysophospholipid	32635	LC/MS Neg ESI	100001570	5900	476.278		52925130	21403170		HMDB11507	5689934	3066015	38816792	3460590	8689444	26200520	21860224	4893615	10681263	15999147	28908408	3332204	10535937	9059293	29497044	17096582	12040742	16087852	22050044	3356079	18519792	13419137	39735732	3777531	21994738	19850062	76192664	8811032	8263638	25736380	30287114	21369540	25943584	13206927	19116668	18183974
2283	1-linoleoyl-GPG (18:2)*	Lipid	Lysophospholipid	54885	LC/MS Neg ESI	100009227	5516	507.273						1307297	2021351	17004920	1533381	2388856	5035407	3107656	1184857	2917137	2877084	4696998	1269025	2991869	5082473	6832733	3401342	3231439	3732192	5848563	2894601	5957652	5400640	56798804	5796098	45377512	49024988	104274320	40714024	1537200	1764924	5148005	2307889	3275156	6101718	3164837	3902244
2291	1-linoleoyl-GPI (18:2)*	Lipid	Lysophospholipid	36594	LC/MS Neg ESI	100001778	5494	595.289						369696	1143678	4070235	1000532	737991	1019309	1371091	649511	896496	1211207	3021986	1366705	732432	933393	1384067	1579048	650998	938150	2549059	812919	881581	744290	4321349	1216570	1693762	1602622	6793705	2058243	506618	696377	1636322	906285	2083780	1418701	945293	2315310
2274	1-linoleoyl-GPS (18:2)*	Lipid	Lysophospholipid	43676	LC/MS Neg ESI	100004606	5500	520.268						1414090	701422	3597928	1079589	1532320	2756985	2147949	560260	1575828	2296711	2456717	772870	1794483	1536666	2886876	2291869	1995531	2074288	1971747	747548	2566009	2001824	2543399	908046	1817952	1756415	3732620	348771	1324955	2418765	3213906	1280167	4195993	1241675	2344873	3616027
2447	1-linoleoylglycerol (18:2)	Lipid	Monoacylglycerol	27447	LC/MS Neg ESI	100001040	6477	279.233	2277-28-3	5283469	4446589			6290472	7959928	163840720	3451341	30301236	98340416	65125984		52191652	53482008	195045792	3499591	15560105	11989556	19884936	8218388	58264932	146076464	82581624	3736218	23770304	20962958	68009152	4641376	120643736	121341088	195148400	47124700	4701789	28625954	78863920	7406291	135403584	20641986	101672520	12387649
83	1-methyl-4-imidazoleacetate	Amino Acid	Histidine Metabolism	32350	LC/MS Pos ESI hydrophilic	100001208	2064	141.066	2625-49-2	75810	68319	C05828	HMDB02820	2214794	2192542	2043834	5895331	3190778	4504407	11218100	2518958	5955884	6317419	1983920	2887491	1745712	2649518	1693661	8103925	2734900	2479111	1304432	1618375	13046508	10209529	2643614	3970042	2996279	3597989	1362687	2888339	5333952	5588005	5792300	3720721	5784012	1540026	4802859	4263987
84	1-methyl-5-imidazoleacetate	Amino Acid	Histidine Metabolism	62946	LC/MS Pos ESI hydrophilic	100002910	1989	141.066	4200-48-0	6451814	4954265		HMDB04988	1291032	863359	1065373	3981932	1227960	2261827	2992118	2203948	1605785	2418869	2100980	1276964	1026522	1057235	1000615	1467882	738485	1190147	928943	857773	842709	1022346	805018	1077551	1398922	2084557	1448951	1522514	1550829	1406433	1746834	1885664	1323115	1960267	1237004	1617262
3602	1-methyladenine	Nucleotide	Purine Metabolism, Adenine containing	1527	LC/MS Pos ESI hydrophilic	54	2133	150.077	5142-22-3	78821	71157	C02216	HMDB11599	95385	383027	628999				346139	179772			173898	863644			243507	1594009	109695		225883	445252				347323		73587		857827			135662	163796		270948		965884
449	1-methylguanidine	Amino Acid	Guanidino and Acetamido Metabolism	48114	LC/MS Pos ESI hydrophilic	100000715	2149	74.0713	22661-87-6	10111	28576	C02294	HMDB01522	191885	309076	545836	91241	68022	114155	169610	109778	123867	84654	74739	78200				77212	67159	43746		58818	49383	38410	64273	58703	46244	90852	45619	46736	95165	48787					72292
82	1-methylhistamine	Amino Acid	Histidine Metabolism	43831	LC/MS Pos ESI hydrophilic	100001204	3040	126.103	501-75-7	3614	3488	C05127	HMDB00898	40568680	55302564	21227540	3797493	41058048	26220988	1390368	69540456	23095432	19898132	13906792	19403006	51991848	49610628	7001621	667252	65528276	41559556	17058560	64833292	3345883	5975267	19054712	69123248	24794942	7656356	11557243	1026334	26346060	6068531	484489	3015626	34198664	4682899	37189452	3182119
66	1-methylhistidine	Amino Acid	Histidine Metabolism	30460	LC/MS Pos ESI hydrophilic	100001051	2755	170.092	332-80-9	92105	83153	C01152	HMDB00001	4879568	5079939	3390557	1874983	2426803	3092637	3105972	3856942	3465705	4871187	1566006	2632545	2368604	2335353	2618765	3396846	4092027	2546636	1878888	2523879	3010092	2626115	2164902	5224711	2808977	2396347	1499824	2235823	2736303	2123754	2745953	1636611	3006727	2698393	2643408	2581236
1892	1-myristoyl-2-arachidonoyl-GPC (14:0/20:4)*	Lipid	Phosphatidylcholine (PC)	53195	LC/MS Pos ESI hydrophobic	100009139	1914	754.538			24766559		HMDB07883	5427345	7978257	5518373	4101300	5337670	5846118	5965528	4808133	6204678	8869671	4985771	9646898	5515596	5676220	3814065	4654989	6716057	5025499	3952489	6219026	5600446	6037050	3751304	9026330	6934666	6520966	3119097	3311801	5853706	6596276	5371225	4058300	6017794	3085836	5168925	4567821
1888	1-myristoyl-2-palmitoyl-GPC (14:0/16:0)	Lipid	Phosphatidylcholine (PC)	19258	LC/MS Pos ESI hydrophobic	100000672	2147	706.538	69525-80-0	129657	114798		HMDB07869	89938472	94946952	85674304	64927052	78444808	76103432	64356424	80432344	74864440	92391984	62874520	89425568	83554232	79139720	63844592	65214564	84216320	82243456	61183336	85233400	69631936	63815792	52130244	94576880	89146792	79803384	46159692	56012444	90970128	82212152	64332216	67504672	80057696	60247668	78310360	66880780
2439	1-myristoylglycerol (14:0)	Lipid	Monoacylglycerol	35625	LC/MS Neg ESI	100001618	6353.3	227.202	75685-84-6	79050	71382	C01885	HMDB11561	851138	293186	2287239		588580	5029867	1015924	403561	874401	900330	1410322		469902	863519	779102	307035	859862	1985301	1033348		414831	1476093	1104337	426809	1917702	1990258	2579182	848812	280807	682653	1105026	1923605	2586399	727159	1984075	1384074
2056	1-oleoyl-2-arachidonoyl-GPE (18:1/20:4)*	Lipid	Phosphatidylethanolamine (PE)	55041	LC/MS Pos ESI hydrophobic	100009219	2200	766.538			24768534		HMDB09069	35750836	76985520	53140404	40999164	49479996	48085548	50488528	57807496	52464532	66605612	43431608	67130640	62390332	54302472	44998880	43840240	59784824	57962600	52115204	66601580	63036760	60281604	48937940	82082944	49964896	48464048	27607864	18818800	39416032	62968956	59793596	32675274	50059800	39137360	46404712	32998872
2149	1-oleoyl-2-arachidonoyl-GPI (18:1/20:4) *	Lipid	Phosphatidylinositol (PI)	54994	HILIC	100010951	922	883.534					HMDB09844	2122620	4008548	2413323	2447994	2270561	2579086	2025110	2792507	2283512	2884002	2313905	3583875	3134443	3366346	2245238	2519675	3094030	3341906	3024320	4645142	2976810	3171884	2601079	5322127	2878164	2915493	2792515	2364794	2477845	3194124	2289759	1529982	3151301	2292894	2699205	2290468
1979	1-oleoyl-2-docosahexaenoyl-GPC (18:1/22:6)*	Lipid	Phosphatidylcholine (PC)	52697	LC/MS Pos ESI hydrophobic	100009130	2011	832.585			24766785		HMDB08123	8393326	15398481	16209640	7677437	6464093	7198722	8133067	5664925	9413387	14209403	7257829	13587476	11788941	12058167	8864162	11346832	16361706	13712986	10559656	12164135	17474326	17579096	11865814	14654918	15730513	16011546	8390844	9443035	7493370	8974283	9884463	6184262	10635836	7092381	8871108	9333447
1969	1-oleoyl-2-linoleoyl-GPC (18:1/18:2)*	Lipid	Phosphatidylcholine (PC)	52453	LC/MS Pos ESI hydrophobic	100008981	2165	784.585						256874736	211250816	299486464	237046400	274045792	280517600	296822752	188024544	285977728	329979680	260726368	232576528	315692800	282975648	291511136	277399808	293927552	284808608	268710208	217217600	294456928	274866976	247263504	209254032	269765824	267232064	181392048	144629584	221541824	274315488	286554912	241578256	288608352	261823984	260328672	219289296
2053	1-oleoyl-2-linoleoyl-GPE (18:1/18:2)*	Lipid	Phosphatidylethanolamine (PE)	52687	LC/MS Pos ESI hydrophobic	100009078	2270	742.538		9546753	7825703		HMDB05349	62534388	30078836	89572600	53688000	98098736	107671488	113003008	17589600	109664856	121471432	101893912	32921718	99449280	96289048	92407568	63493144	99765544	110263024	93262248	34211500	126153968	90570032	71096864	27573878	77375952	78413496	28807666	7901735	53173704	102354456	99590800	52621716	94972000	87235416	94633656	44256020
2121	1-oleoyl-2-linoleoyl-GPG (18:1/18:2)*	Lipid	Phosphatidylglycerol (PG)	57400	HILIC	100009113	740	771.518			24768134		HMDB10635	1190444	1705561	3803023	1379329	1525865	2144308	3048160	711558	2138184	2593477	4303477	1340775	2256680	2246909	3001727	1758241	2760397	2598046	5187196	1142622	2624878	2315048	4421305	1381317	3906441	3531756	3347418	1823917	762524	1686817	3281878	1194718	1616353	1828703	1302720	1007638
2170	1-oleoyl-GPA (18:1)	Lipid	Lysophospholipid	36812	HILIC	100001671	1433	435.252	325465-93-8	5497152	4593722					179472	49218	90222	124695	85936	48776	56936	43826	41322	50528	54161	60818	45443	84009		58135	27750	28727	101903	86385	161940	96863	241521	275966	124173	411003		30765	62661	119347		75331	47725
2193	1-oleoyl-GPC (18:1)	Lipid	Lysophospholipid	48258	LC/MS Neg ESI	100001272	6250	596.357	19420-56-5	16081932	17240641		HMDB02815	4210368	6424790	41059728	3073861	6361985	16339699	8685499	7892060	4773550	6691511	12900120	4884147	6478152	7764677	21238908	13873107	6430170	9340673	13949718	7479285	8347891	7230353	35701092	10205125	31833720	34125492	97544744	65672176	4473999	11412028	13376712	13307606	11364545	9328701	7568476	19151750
2244	1-oleoyl-GPE (18:1)	Lipid	Lysophospholipid	35628	LC/MS Neg ESI	100001569	6125.1	478.294	89576-29-4	9547071	7826021		HMDB11506	12587319	16133022	83854808	8410950	23874228	49575024	25186994	21144332	16396319	20932332	32975316	14060916	24776960	29831006	63690044	39929732	20241232	29582816	46552068	24394308	32600766	26445804	125673544	37445912	120974656	131018176	218099600	132418000	12733437	31835266	40698080	48843408	25391712	34512432	21343420	50289440
2281	1-oleoyl-GPG (18:1)*	Lipid	Lysophospholipid	45968	LC/MS Neg ESI	100005716	5610	509.288			34999689			1775476	2570860	8425188	2281063	1615196	3472628	3413488	2558470	3363606	3446784	2361928	1960585	6285889	6425521	5259006	11343452	3316092	3657736	4146955	3922649	4609641	5906018	16489352	4967920	16339718	17615196	26622334	13478070	2610337	2578150	4522422	5834144	5124218	5009468	3915879	6605674
2289	1-oleoyl-GPI (18:1)	Lipid	Lysophospholipid	36602	LC/MS Neg ESI	100001777	5599	597.305						1180198	3847096	7838017	1937575	1087063	1732933	1809905	4688510	1407353	2311022	3172494	3505149	2760971	2250047	2662644	3622896	1601861	1799052	4563235	4114190	1533827	1776789	10526882	6774161	10158398	9486241	30811334	28106880	1091430	1346539	2395274	5129118	2430782	2715795	1742545	6009707
2272	1-oleoyl-GPS (18:1)	Lipid	Lysophospholipid	19260	LC/MS Neg ESI	100000630	5607	522.284	326589-90-6	9547099	7826049		HMDB61694	1785139	2502472	10046260	1559533	1896700	4138914	2463443	2924976	1645510	2439543	3134521	2479307	4296390	3397873	8263477	8244546	1880166	3642072	5476783	5421171	3594049	4488888	16212035	8753229	10658783	10284837	25841242	10012335	1591238	3082216	5096063	4741107	6475292	3360885	3372825	8942700
2352	1-oleoyl-sn-glycero-2',3'-cyclic phosphate	Lipid	Lysophospholipid	37481	LC/MS Neg ESI	100001957	5874	403.262	799268-69-2					432511	1003616	1493917	224975	580721	1103271		1476446	696556	627228	268335	984490	1133432	1474088	928358	295338	915740	824970	423593	1090446	742761	937453	1413614	1419915	3003132	2787059	1617819	6708330	488123	838070		1989876	633379	432637	353510	953958
2446	1-oleoylglycerol (18:1)	Lipid	Monoacylglycerol	21184	LC/MS Neg ESI	100000924	6650	281.249	111-03-5	5283468	4446588		HMDB11567	11234068	13148209	153038592	4496541	30608324	92820360	67168552	9821645	40704180	51334584	137282160	6567887	45238944	16272049	32832710	17692908	47144028	95780816	70741880	14423700	23679018	17474102	62705944	8893247	95072336	97993584	178789424	103073192	5235174	33345416	76605384	26290764	113519176	20567552	86223760	27369274
1934	1-palmitoleoyl-2-linolenoyl-GPC (16:1/18:3)*	Lipid	Phosphatidylcholine (PC)	53180	LC/MS Pos ESI hydrophobic	100009345	1850	754.538			24766677		HMDB08008	2006773	1073970	3844459	1618765	2915268	3972269	4012456	562093	4079721	6159658	5641708	2400814	2706321	3315420	4280931	2876508	3499988	3234845	4277742	1063773	3970651	3456944	4738380	1023629	3798123	3633666	2518766	655378	1504451	3334723	3846945	2216814	3525026	2794013	2988734	1467208
2184	1-palmitoleoyl-GPC (16:1)*	Lipid	Lysophospholipid	33230	LC/MS Pos ESI hydrophobic	100001511	1450	494.324		24779461	21403152		HMDB10383	2105225	3597598	19061808	1622762	3213086	10519621	3293908	3690837	2305699	4154902	5784116	4741855	2798873	3773275	11028253	3496359	3001975	4339616	6703468	3751931	3901089	3526540	22606460	6542509	18152984	25921704	51600640	60430692	1742844	4620323	6672660	5981840	2688094	3607984	2697426	2007753
2443	1-palmitoleoylglycerol (16:1)*	Lipid	Monoacylglycerol	52431	LC/MS Neg ESI	100008952	6094	253.217					HMDB11565	1031786	1041210	5789337	1124939	1418281	7060347	2138444	914035	1459711	2144617	3921469		1339853	1510509	1995969	1606098	2311218	4341666	2979607	1119374	1144953	1210697	2248631	751495	6230589	5855522	5458661	5467463	609612	1908427	3178033	1862425	4906543	1950021	4908068	2521128
1922	1-palmitoyl-2-arachidonoyl-GPC (16:0/20:4n6)	Lipid	Phosphatidylcholine (PC)	52462	LC/MS Pos ESI hydrophobic	100008914	2091	782.569	35418-58-7	10747814	8923140		HMDB07982	267492320	372059936	351881344	305414880	317659968	328577472	364224320	294236448	305480608	401161952	343454944	418730432	305168256	286241088	305022432	308983200	385501600	334502848	316888352	312661216	366723168	360510080	308616896	366984512	342422176	333609504	282986336	311936832	286876160	363602112	420085952	303806048	352794208	287964384	307927872	306895520
2030	1-palmitoyl-2-arachidonoyl-GPE (16:0/20:4)*	Lipid	Phosphatidylethanolamine (PE)	52464	LC/MS Pos ESI hydrophobic	100008990	2198	740.522		9546800	7825750		HMDB05323	24197748	55590612	43599376	25456724	30950542	32221028	41603104	34773040	34946708	42652144	44764508	46026248	37422600	31106896	31953214	28726216	43235112	40729092	40976616	41332296	43405448	40693952	35662596	48320776	32402918	30974746	25704358	19435406	28742456	42209724	51586424	23695252	35365484	29956240	34484884	23072126
2129	1-palmitoyl-2-arachidonoyl-GPI (16:0/20:4)*	Lipid	Phosphatidylinositol (PI)	52467	HILIC	100008993	892	857.519			24767674		HMDB09789	2369867	2690722	3084842	1961044	2436599	2537667	2879125	1515112	2318805	2769407	2536593	2867408	1985274	2657096	2055851	2182717	3506550	3172839	2872472	2401587	2839588	3336549	2947879	3119446	2902157	2673077	2821545	2745576	3092807	2533582	3076144	1497227	3390559	2417403	3089560	2359903
1928	1-palmitoyl-2-docosahexaenoyl-GPC (16:0/22:6)	Lipid	Phosphatidylcholine (PC)	52610	LC/MS Pos ESI hydrophobic	100008915	2023	806.569	59403-54-2	6441886	4946007		HMDB07991	18309310	30578076	36435260	15988334	19766792	23022820	24239176	9902577	25894914	37927704	22953188	29367324	20944080	21330576	17300800	20007524	40913152	31171572	21603064	17211856	41397564	37912128	26125402	19106024	38156200	36411976	20917244	24414316	17454868	22872004	25051264	13595001	21715208	15878508	20352608	17211304
2032	1-palmitoyl-2-docosahexaenoyl-GPE (16:0/22:6)*	Lipid	Phosphatidylethanolamine (PE)	52465	LC/MS Pos ESI hydrophobic	100008991	2119	764.522		9546799	7825749		HMDB05324	1314954	2712517	2831954	1084058	1812525	1769480	2854068	1940014	2106849	2419284	2372955	1674836	1871606	1538702	1985088	1514006	2907472	2556373	2346188	2219869	2459367	2563443	2032122	2254330	2589320	2261269	1481128	1219271	1532178	1685687	2921356	1256877	1881147	1419231	1660971	1062903
1911	1-palmitoyl-2-linoleoyl-GPC (16:0/18:2)	Lipid	Phosphatidylcholine (PC)	42446	LC/MS Pos ESI hydrophobic	1537	2160	758.569	40811-94-7	5287971	4450224		HMDB07973	614166464	509391712	813974592	588820288	760243520	795096960	863816576	412600480	748256064	841661504	759730368	579830656	716512576	610443136	767678656	657420160	758086272	773100416	715499840	448760896	743564352	661825280	634300928	441326464	686229696	698345984	597377920	480566336	539560896	706106368	835011264	636126464	765696448	747107584	712075520	573566464
2027	1-palmitoyl-2-linoleoyl-GPE (16:0/18:2)	Lipid	Phosphatidylethanolamine (PE)	42449	LC/MS Pos ESI hydrophobic	100001870	2275	716.522		9546747	7825697		HMDB05322	48999604	32434020	80355600	49439300	74812040	83755768	102344656	21265812	80040120	91081264	92293880	34742796	73063232	66621768	83252752	64752312	83543280	90450544	86068144	34609596	97958400	72592440	63476804	29078754	61327188	63008208	35513356	13417262	44155808	82823016	103051680	49118000	77932696	77372696	76382328	43286744
2127	1-palmitoyl-2-linoleoyl-GPI (16:0/18:2)	Lipid	Phosphatidylinositol (PI)	52450	HILIC	1528	910	833.518			21403024		HMDB09784	3922810	3314449	5025509	4753744	5252191	5753148	6500982	1460884	5469575	5555594	5924135	4508155	4015580	4516650	5310752	5100986	6324055	6201358	6099575	2969042	7142960	6602801	7616152	2858795	4637050	4683685	4851175	3406675	3587365	4616287	6798897	3149564	5961021	5936010	5963611	4268542
2094	1-palmitoyl-2-linoleoyl-GPS (16:0/18:2)	Lipid	Phosphatidylserine (PS)	52618	HILIC	100001857	913	758.498	384833-20-9		35032460		HMDB12358	224739	294928	223954	283009	247588	303811	318776	174695	324858	335893	339154	328513	238642	204126	281838	296029	344308	365900	323636	268928	316881	301546	134992	251184	100824	91903			124332	258936	330675	148368	273636	343996	278765	221879
1908	1-palmitoyl-2-oleoyl-GPC (16:0/18:1)	Lipid	Phosphatidylcholine (PC)	52461	LC/MS Pos ESI hydrophobic	1539	2358	760.585	26853-31-6;26853-31-6	6436017	4940699		HMDB07972	749225728	902604544	960277888	857520448	761525312	804662656	870624576	788377024	785352960	927937280	701878528	929115392	902937088	779464064	872990272	993455104	850083200	860741824	734162944	816527232	829240768	742394624	742466176	882382528	793337792	814689088	641265856	799662976	685846016	840366080	893070528	942405760	797114176	839044032	775490048	800345408
2026	1-palmitoyl-2-oleoyl-GPE (16:0/18:1)	Lipid	Phosphatidylethanolamine (PE)	19263	LC/MS Pos ESI hydrophobic	1526	2509	718.538	26662-94-2	5283496	4446615		HMDB05320	87800448	114113432	107973232	101480136	107906512	121760232	122437904	93691624	108355496	140515360	102559232	115430984	125292584	118703568	132598880	146980944	139672704	140126256	130611104	130210712	129374080	123004944	114992976	134192000	110500472	110238656	64927660	50182432	90700176	125579344	126527712	113794856	122695944	115735520	123310768	96139424
2111	1-palmitoyl-2-oleoyl-GPG (16:0/18:1)	Lipid	Phosphatidylglycerol (PG)	52448	LC/MS Pos ESI hydrophobic	100000641	3206	766.559		5283509	4446626			1741151	3858978	4486863	4120831	1780414	2740100	3361843	2590639	2596000	3939642	3299297	4841160	2778889	3261816	3156661	4209224	3128064	3000406	3329438	2909884	3230857	3183726	1591196	3160627	1483107	1193211	367396	292718	1933283	3400940	4340551	3354924	3021882	2983550	2669665	2898453
2125	1-palmitoyl-2-oleoyl-GPI (16:0/18:1)*	Lipid	Phosphatidylinositol (PI)	52669	HILIC	100009066	893	835.534			24767668		HMDB09783	7030626	6478906	7380326	6551727	6289432	6774999	5993233	3670063	6788383	6800627	5866724	6064368	6834921	7639078	6472543	7775715	7037896	7450507	6915697	6002194	6522499	6969495	6390329	4145329	6671199	6971007	5020192	5346158	6224290	6888275	6517578	6058966	6801399	6251925	8442306	6380319
2093	1-palmitoyl-2-oleoyl-GPS (16:0/18:1)	Lipid	Phosphatidylserine (PS)	19261	LC/MS Pos ESI hydrophobic	1531	2660	762.528	40290-44-6	5283499	4446618	C13880	HMDB12357	19822262	45662348	20602956	34698528	20916852	22767042	24508810	41520696	18431616	32831208	22176236	52555824	31114240	24936436	24858856	44217148	27374338	24621750	29999484	50183696	20084160	25761172	12298353	44192644	14179024	13546653	3658689	3980377	14227567	26221136	27987734	29575078	19902228	22368298	15721543	29517454
1905	1-palmitoyl-2-palmitoleoyl-GPC (16:0/16:1)*	Lipid	Phosphatidylcholine (PC)	52470	LC/MS Pos ESI hydrophobic	100008984	2160	732.554					HMDB07969	204263488	275172352	239663088	213785408	191925888	209264032	174286384	259906720	203454384	255736560	176454704	273675616	258287504	232109312	241263456	278099008	222263632	233177552	210830672	267763328	205668208	194534752	170880192	276626400	231714384	225839424	143494704	188001664	208447248	242818496	212032272	254519936	204133616	201916544	211317232	208448192
1906	1-palmitoyl-2-stearoyl-GPC (16:0/18:0)	Lipid	Phosphatidylcholine (PC)	52616	LC/MS Pos ESI hydrophobic	100008921	2653	762.601	59403-51-9		24766643		HMDB07970	93551984	206837808	131562408	131088808	122863088	130586408	120418640	192655008	127107784	161762688	130089472	226391296	146359504	128012864	137342512	123944232	150142512	133858520	129060800	200341392	130687504	130304472	131121968	230899200	123879360	139045488	138557200	141359728	89002176	126009160	146704000	156476576	131029400	119817952	101507936	121358448
2025	1-palmitoyl-2-stearoyl-GPE (16:0/18:0)*	Lipid	Phosphatidylethanolamine (PE)	57388	LC/MS Pos ESI hydrophobic	100009205	2850	720.554		5326793	4484107		HMDB08925	2047732	4670305	2154109	2103756	3635383	3538283	2608548	5363328	3310105	4266376	2920176	4514396	3895507	3798331	2833089	2049873	4000565	3805240	3199859	5764668	3630203	3274285	2834514	7584323	3239812	3613658	2567439	1600293	2038655	3195377	2568692	2211886	3386449	2296839	2750330	1882005
2182	1-palmitoyl-GPC (16:0)	Lipid	Lysophospholipid	33955	LC/MS Pos ESI hydrophobic	100001263	1525	496.34	17364-16-8	86554	78064		HMDB10382	56504760	79022880	261902128	44271272	68164736	137298464	60903088	62111772	53455224	67253928	86234376	75754032	51040560	71461384	118872680	49563188	69930256	80122952	77089504	68870840	72816232	78250600	202154560	93833888	210334784	251604560	367344192	547053824	40089944	65718772	103411144	90813664	55196988	79730432	51583232	51473748
2235	1-palmitoyl-GPE (16:0)	Lipid	Lysophospholipid	35631	LC/MS Pos ESI hydrophobic	100001567	1544	454.293	53862-35-4	9547069	7826019		HMDB11503	4635529	8106930	30654344	3004899	7509776	13992600	5398603	6889160	5206447	5529909	10199310	6282121	4813459	7950664	15933356	4359700	6808678	9296417	10725424	8074887	8531272	8159247	37018764	10582469	32014380	36799020	63818392	60281600	3186027	5348355	10875848	7441255	4400252	10256353	4993815	3759349
2277	1-palmitoyl-GPG (16:0)*	Lipid	Lysophospholipid	45970	LC/MS Neg ESI	100005717	5570	483.273		3300276	2548639			534208	2591929	21432636	802774	2325098	4105858	906793	1684320	1479017	830463	4335021	1133026	1763664	3421450	6924530	1613484	1797203	2715711	4795210	2849027	6987267	5646331	51907708	10725411	42050524	45971492	68709264	44475928	515676	754670	2542072	1377255	1411778	4977382	1153862	3210920
2284	1-palmitoyl-GPI (16:0)	Lipid	Lysophospholipid	35305	LC/MS Neg ESI	100001655	5564	571.289					HMDB61695	3489776	5864164	10987679	3999348	2985505	4155538	6450324	4447038	3288009	4141027	6344347	6109666	3882705	4114149	5287440	9879419	4881450	3792656	5662797	4678055	3902150	4709265	19841856	8038880	21001296	22005970	46337580	101001480	3119282	3277947	8697972	11878386	7838362	6399002	4847484	18736472
2270	1-palmitoyl-GPS (16:0)*	Lipid	Lysophospholipid	46130	LC/MS Neg ESI	100005805	5572	496.268		9547100	7826050				1241281	8449547		671252	1908916		1101412			1332656		369202	834612	2966678		417126	1041819	3127669	2262911	905743	949746	14571550	3369675	9925249	9732061	19608888	16835264			519669	305357	219471	2077607		500984
2442	1-palmitoylglycerol (16:0)	Lipid	Monoacylglycerol	21127	LC/MS Neg ESI	100000827	6550	255.233	542-44-9	14900	14201		HMDB31074	34555688	23082508	97422256	11890631	32501188	129623640	50459268	22339008	42293408	48683420	70045616	19075598	32231966	37820816	44679480	40305512	44007712	66764208	66963564	18914576	38442452	34473096	66652496	18530900	100072288	93569976	117507200	72072176	17371578	37148356	62824412	62549008	103170664	33495174	81779384	97318336
2441	1-pentadecanoylglycerol (15:0)	Lipid	Monoacylglycerol	47898	LC/MS Neg ESI	100001431	6200	241.217	104140-07-0	190750	165667			1016649	146554	970044	197160	1069628	2245365	2087776	384192	530309	734057	1038491	234402	247454	362816	565470	279598	563384	670836	792034	178526	333491	229378	848664		1675304	1585306	2123145	1609803	311387	515572	958919	613971	1938064	664081	1445124	1350319
85	1-ribosyl-imidazoleacetate*	Amino Acid	Histidine Metabolism	61868	LC/MS Pos ESI hydrophilic	100001668	2006	259.092	29605-99-0	5117448	4292299	C05131	HMDB02331		542158	294179	420053	155396	386787	814567	277317	317735	590151	748878	514605	126339	134479	136889	460168	169242	485305	565861	357165	266033	407636	204842	395782		220220	85553	172144	113550	161010	299425	260716	250369	452829	212563	558233
1955	1-stearoyl-2-arachidonoyl-GPC (18:0/20:4)	Lipid	Phosphatidylcholine (PC)	42450	LC/MS Pos ESI hydrophobic	100001869	2300	810.601	35418-59-8	16219824	17347139		HMDB08048	145995808	276349696	250873760	206988864	190644192	223824880	254032160	237689200	208027904	276271552	250760432	329670208	205429664	178220032	211548304	222038960	241730064	204160752	228930384	250455680	250828080	248391888	236202080	304523040	214600288	217093888	229384544	244986128	184819328	246195248	313159040	224932736	213297568	193982432	177881120	208775904
2047	1-stearoyl-2-arachidonoyl-GPE (18:0/20:4)	Lipid	Phosphatidylethanolamine (PE)	52447	LC/MS Pos ESI hydrophobic	100008977	2424	768.554		5289133	4451158		HMDB09003	128655496	241310464	204744304	160478512	162282304	171251408	206544400	197958320	181383584	217313488	193846176	238002688	207821920	166745600	173746464	171250512	208613072	187046864	192004464	214002560	215525216	203212512	186412720	250543200	178381696	187491648	146705968	129055600	145226992	191599808	240551696	163528080	172384624	170767184	157178352	143959808
2144	1-stearoyl-2-arachidonoyl-GPI (18:0/20:4)	Lipid	Phosphatidylinositol (PI)	52449	HILIC	100000616	870	885.549	383907-33-3		21403055		HMDB09815	13242154	22846458	16744046	15853228	14993058	17715424	15650348	17665102	14737961	16393406	16423546	20955322	16805874	18012462	14790445	14536832	15588691	16124147	16427464	18496002	15466271	16391047	16683920	20335032	16615985	17744230	21345938	19842256	16375545	17681692	14992301	11770181	18532652	15839892	16744400	15788310
2101	1-stearoyl-2-arachidonoyl-GPS (18:0/20:4)	Lipid	Phosphatidylserine (PS)	52235	LC/MS Pos ESI hydrophobic	100001872	2565	812.544					HMDB12383	14111334	36644256	11204639	26877630	18168992	17993340	26588690	33175110	18723126	20654910	10585541	38239120	26645750	21402530	22245262	26731008	23622204	21531610	26823358	33307948	26511330	28723786	24196844	31108692	18539080	18946768	14613169	6828332	15040744	24930856	32572844	24319824	22747712	17526056	16890262	24946796
1961	1-stearoyl-2-docosahexaenoyl-GPC (18:0/22:6)	Lipid	Phosphatidylcholine (PC)	52611	LC/MS Pos ESI hydrophobic	100008916	2197	834.601	59403-52-0				HMDB08057	5302608	11328546	12936623	4928787	6133429	6220107	7194584	4512333	8728522	9953217	7795338	8144604	6883964	6491417	5782278	5621690	11279037	9527497	7250645	7138585	12409985	11826735	8734531	7687785	10774185	9703684	7299473	8893318	6383501	7239218	8307233	4619153	6733636	3631307	6023239	4714552
2051	1-stearoyl-2-docosahexaenoyl-GPE (18:0/22:6)*	Lipid	Phosphatidylethanolamine (PE)	52466	LC/MS Pos ESI hydrophobic	100008992	2317	792.554		9546798	7825748		HMDB05334	3192176	3874880	4736061	1392304	3552675	2421402	3695720	2333870	3971128	3325957	3289992	2187369	2405033	2441332	1854975	1692883	4840196	3367525	3715745	2189955	4139615	4045731	2712540	3324991	4685264	4791245	2405818	2378962	3225956	2766778	3936984	1983988	2773594	3140189	3019102	1563878
1947	1-stearoyl-2-linoleoyl-GPC (18:0/18:2)*	Lipid	Phosphatidylcholine (PC)	52452	LC/MS Pos ESI hydrophobic	100008980	2380	786.601					HMDB08039	390126848	237292432	448851328	310775456	422603136	447441984	504814112	211787888	470172832	499974240	501214080	272429024	407902656	321275296	368899488	300135072	430979168	403543104	393634688	212358176	453171008	405376128	375002656	222480864	374200000	365240288	345803808	247550496	361471808	448487712	542851584	341883168	425019296	403993760	404179296	274144544
2042	1-stearoyl-2-linoleoyl-GPE (18:0/18:2)*	Lipid	Phosphatidylethanolamine (PE)	52446	LC/MS Pos ESI hydrophobic	100008976	2522	744.554		9546749	7825699		HMDB08994	188198272	95520072	207532448	158680704	262870784	282754944	270430400	63074856	272221856	353788128	280371296	115240800	244888528	235663088	216174000	147247360	291358816	273679232	211619552	82218280	326556096	273294624	177968144	84517336	236238912	226024480	118414816	39724940	180930832	281828064	295727296	138823344	273577024	219348000	267350784	97745048
2099	1-stearoyl-2-linoleoyl-GPS (18:0/18:2)	Lipid	Phosphatidylserine (PS)	53009	HILIC	100000642	892	786.529	322647-11-0	9547091	7826041			3477032	2963830	2958670	4070887	4013516	3769006	4498882	1930290	4218146	4363255	4828984	3566317	3288460	3350225	3491373	3199876	3855108	3329312	3380922	2274961	3728044	3836870	2114869	2075578	1774119	1549215	723753	424394	2979674	3962188	4621549	2665288	3924472	4031334	3466159	3120257
1944	1-stearoyl-2-oleoyl-GPC (18:0/18:1)	Lipid	Phosphatidylcholine (PC)	52438	LC/MS Pos ESI hydrophobic	100008904	2644	788.616	56421-10-4		24766704		HMDB08038	399879808	443554528	606571136	428008224	321498080	384345024	413926624	350562016	409132064	516871424	393288640	522188384	430784544	398021280	384752608	425183136	420593376	378141504	317502208	386068672	432324352	434021568	362756352	432231872	432967840	446041568	308000032	324116512	363584928	437730752	467525952	437565536	380610400	353710208	338159680	346156960
2039	1-stearoyl-2-oleoyl-GPE (18:0/18:1)	Lipid	Phosphatidylethanolamine (PE)	42448	LC/MS Pos ESI hydrophobic	100001856	2858	746.569					HMDB08993	156338816	219339200	265230784	233346368	195233872	234196528	256601872	172463552	253408064	333010432	266754960	262548304	244523168	253472032	232292288	245982416	274959680	256517184	242658304	231934240	299443936	266758896	221501136	235321344	265452880	271549312	142041504	104110408	172839104	288699520	298888736	236927936	243115648	230968848	208830016	195280064
2132	1-stearoyl-2-oleoyl-GPI (18:0/18:1)*	Lipid	Phosphatidylinositol (PI)	52726	HILIC	100009181	922	863.566						3481173	2983399	3794755	2795563	4045389	4107137	3273307	1659726	4630499	3656227	3153068	2477395	3954919	4882744	3332370	2742734	3193978	3572654	3644961	2215966	3300828	3698401	3052053	1605638	3950511	4756681	3553024	2382017	3586271	3766245	3708817	2616464	3392666	2923095	4452634	2234562
2098	1-stearoyl-2-oleoyl-GPS (18:0/18:1)	Lipid	Phosphatidylserine (PS)	19265	LC/MS Pos ESI hydrophobic	100000639	3000	790.559		9547087	7826037		HMDB10163	172258416	315064512	238954880	336597632	185095568	222719680	260964448	295420416	210953472	312130560	270607200	410175552	254088160	217699856	251976384	313241856	246845008	211220208	259064704	320270976	262774096	248871456	180714016	337116416	156053232	154568016	73305264	58430228	166476032	259286096	324050048	331949504	226379904	242242320	171623936	306029376
2191	1-stearoyl-GPC (18:0)	Lipid	Lysophospholipid	33961	LC/MS Pos ESI hydrophobic	100001271	1606	524.371	19420-57-6	497299	435389		HMDB10384	24397088	35071592	134147728	16491701	29171624	56816348	23268600	33376770	25694850	30095998	38234760	39025608	23013906	31519022	49386148	18364264	31108790	28654608	28822798	33992336	34831224	37571976	101717296	46234584	96728320	108469944	200641616	300007008	19066800	29084912	52920160	51217540	22143176	32248300	20069924	21655952
2242	1-stearoyl-GPE (18:0)	Lipid	Lysophospholipid	42398	LC/MS Pos ESI hydrophobic	100001461	1626	482.324	69747-55-3	9547068	7826018		HMDB11130	18814904	34479092	121759536	13804627	34589828	55192596	20758824	27535604	26475646	25455512	40385500	28271082	24302932	36649844	53874800	16936552	30110616	33342340	35223232	33586184	37635152	36644644	120587536	42374556	132397168	139730544	217851088	233555440	15989928	24692794	49660472	30901212	22151194	38224784	20258668	16732347
2279	1-stearoyl-GPG (18:0)	Lipid	Lysophospholipid	34437	LC/MS Neg ESI	100001462	5816	511.304			21403138			466720	2167063	16691954	580491	1203817	3060574	953867	1279791	1317097	936458	3252039	886001	1308929	2247603	6019854	2073680	1295744	2144234	4086693	2204428	3562772	2874738	23903332	6327780	21916696	21620120	33104484	24782908	540259	679573	2184889	1179344	1119969	3361313	920025	2673531
2287	1-stearoyl-GPI (18:0)	Lipid	Lysophospholipid	19324	LC/MS Neg ESI	100000656	5794	599.32	796963-93-4		21403067		HMDB61696	15805307	33940348	40513112	22702624	16941934	21802388	29538892	40837936	20510090	24523968	28397540	30972966	21747088	25655360	21949582	39422072	23719596	20678994	29116794	31591914	24014958	25498744	64000516	44681612	69077048	69905920	124642640	179599280	15072153	18211604	34628404	60306356	35315444	26496888	20417086	76389560
2271	1-stearoyl-GPS (18:0)*	Lipid	Lysophospholipid	45966	LC/MS Neg ESI	100004327	5800	524.299		9547101	7826051			3394543	49597020	229028224	3258026	30078768	65999328	6951122	35040824	22150500	10385797	60044236	13096430	20720978	43715116	126516400	7980678	18594998	41664388	91704320	70517952	52316892	41981620	321180064	130680176	341428800	324211584	470857152	504718976	2250664	4972497	31239624	15041433	11721293	50670080	14867207	24023136
1281	10-heptadecenoate (17:1n7)	Lipid	Long Chain Fatty Acid	33971	LC/MS Neg ESI	100001278	5555	267.233	29743-97-3	5312435	4471860		HMDB60038	76401848	39650216	77848584	71622752	71189592	113267528	121578424	63499132	55088200	60559160	74583976	47609024	54201520	58829396	81440072	95790000	49483112	52142392	58503508	42352272	62101392	57098360	108716200	59130248	132084952	139942288	235817568	222745472	44051180	66180872	85750592	73761760	111183056	93712616	100448272	219016288
1685	10-hydroxystearate	Lipid	Fatty Acid, Monohydroxy	47123	LC/MS Neg ESI	100005852	5370	299.259		9561835	7838048		HMDB37396	868895	37278028	14337258		4192706	10346181	15991173	2648636	3136713	3389225	6117068	1418336	2645279	2310902	3552267	6996624	2554504	3393559	869239	1406669	2534949	1258126	3727614	4260842	4658672	3904043	6469423	4084934			1586037		2679431		2961860	4532334
1293	10-nonadecenoate (19:1n9)	Lipid	Long Chain Fatty Acid	33972	LC/MS Neg ESI	100001277	5780	295.264	73033-09-7	5312513	4471938		HMDB13622	20082684	14468480	24627476	20656716	21199746	31003838	35447392	30925864	14933755	16137599	21675260	17249472	15392935	15413777	23387140	27650876	13125427	14135145	18591116	15718293	15933615	15109218	40560244	26805872	54380552	54276872	86962280	86713104	12048210	16158897	22859588	22380382	30433752	34464232	24984224	79450904
1782	12-HETE	Lipid	Eicosanoid	37536	LC/MS Neg ESI	100002167	5326	319.228	71030-37-0;73837-14-6	5312983	21509475		HMDB06111	3104796	77316720	65167732	34544396	14278401	27898448	226203792	92437976	105158712	115981592	195668816	157449328	134372512	138475552	255747168	253490528	20830676	29540902	106520128	113850712	6251939	8568735	66745740	75701720	140144464	138968640	195023968	317754464	20873492	102967224	224917552	64661692	44294816	237376816	34303320	228269584
1788	12-HHTrE	Lipid	Eicosanoid	57393	LC/MS Neg ESI	1261	5175	279.197	54397-84-1	5283141	4446265	C20388	HMDB12535	620992	797290	385461	455487	511913	584956	599356	2171449	415332	536414	392447	1223985	626330	793600	548692	850929	569387	441196	381612	938313	451238	470771	552000	1165554	534559	449574	681593	982290	774077	656318	702762	1308415	668288	342894	387286	606089
1675	13-HODE + 9-HODE	Lipid	Fatty Acid, Monohydroxy	37752	LC/MS Neg ESI	100002196	5275	295.228		43013				221109520	246739968	351814112	222699136	241995808	306607520	531246496	241837904	335348832	387207840	604403648	261661312	335209088	299858016	757806208	516217216	272918368	285807008	396537888	245099552	247552768	244092816	297068064	240901568	453045632	474968224	690392832	394188064	236194624	336169056	471457184	330666208	287147040	666699328	262690368	415336512
1715	14-HDoHE/17-HDoHE	Lipid	Docosanoid	53034	LC/MS Neg ESI	100009278	5296	343.228						36128	5671766	5619696	1523194	404552	1293521	10324137	3299770	4473370	4843323	9429752	7719524	4743346	5434159	8358146	10342153	753302	1474108	7571077	5918902	213349	317337	4469075	4567114	11049201	12010672	15008085	33306908	553584	2870502	8430249	1102462	1514015	4596253	1319127	5491332
1784	15-HETE	Lipid	Eicosanoid	37538	LC/MS Neg ESI	100000565	5298	319.228	54845-95-3	5280724	4444307	C04742	HMDB02110	369855	7541079	5113876	2386888	959650	1777278	12821130	10971667	6141806	6196251	12041502	10018678	4875746	5315325	6551644	6174682	1400749	2433784	7281865	7956985	688306	458450	3545187	7905044	8531418	8759466	10133937	17117400	1482912	4280333	13244842	2532433	3356278	5482420	2641528	5721125
1713	17(S)-HpDHA	Lipid	Docosanoid	57395	LC/MS Neg ESI	100009410	5218	359.223	123673-33-6		29341697				75732	253623				189505		42493	24631	420383		91742	103247	849170	169943			137428				124545		336852	299449	1799926	717079			353487	474961		225991		61071
3709	2'-deoxycytidine	Nucleotide	Pyrimidine Metabolism, Cytidine containing	15949	LC/MS Pos ESI hydrophilic	100000125	2193	228.098	951-77-9	13711	13117	C00881	HMDB00014	70334	7607959	2894455	4851838	365531	666398	4422922	4555790	407063	544495	1225676	6416614	1393393	484336	4371846	7905395	96026	414452	1862639	4994431	661175	515761	1696618	10228367	405596	727525	2403537	4270184		639050	5604879	6098319	407245	3352579	472819	3608644
3707	2'-deoxycytidine 5'-monophosphate	Nucleotide	Pyrimidine Metabolism, Cytidine containing	533	LC/MS Pos ESI hydrophilic	298	975	308.064	1032-65-1	13945	5414501	C00239	HMDB01202	307159	2448022	795609	696180	353463	285125	151593	1941276	288227	391985	729194	1999641	598467	393622	617466	223729	341603	316739	810323	2200038	488654	487378	641941	3890338	520103	592816	859957	515622	143966	332685	210182	118778	373732	578539	258289	272514
3651	2'-deoxyguanosine	Nucleotide	Purine Metabolism, Guanine containing	1411	LC/MS Neg ESI	348	1751	266.089	961-07-9	187790	163230	C00330	HMDB00085	301165	1135933	607532	408712	286938	362012	537251	817393	388177	473352	379601	985494	691312	587901	829254	1248847	465436	447903	861557	1222026	541848	488145	639439	1818897	677164	760752	1109848	970039	280954	603596	913189	729794	502415	612431	374301	695190
3583	2'-deoxyinosine	Nucleotide	Purine Metabolism, (Hypo)Xanthine/Inosine containing	15076	LC/MS Neg ESI	100000135	1688	251.079	890-38-0	65058	58569	C05512	HMDB00071	616418	2323492	1281988	927003	660034	825419	1125735	1709649	836588	983285	1072067	1755249	1129926	957584	1697834	2368192	802408	764994	1336257	2162884	1058808	894410	1260655	3364015	995302	1143142	1747261	1825545	557346	959368	1737463	1408705	755819	1255394	648897	1315584
3684	2'-deoxyuridine	Nucleotide	Pyrimidine Metabolism, Uracil containing	1412	HILIC	536	1100	273.073	951-78-0	13712	13118	C00526	HMDB00012	3537519	9591162	2060272	1822633	2749447	2020612	1879189	5832458	2201763	3261636	1851769	6062372	3624724	3269677	1450553	1407635	2451866	1746018	848788	6419516	4433541	3869981	1204322	13743969	3561801	3437413	1481345	2292142	3425593	3635665	1512944	1324655	2408372	1030211	2004317	1140443
3710	2'-O-methylcytidine	Nucleotide	Pyrimidine Metabolism, Cytidine containing	57554	LC/MS Pos ESI hydrophilic	100010895	2411	258.108	2140-72-9	150971	133067			170703	641309	693747	353015	294329	463467	725090	911166	260798	435998	411442	351405	474121	389436	925381	556405	416132	386056	563564	570758	444568	401055	894901	825714	358885	353509	419505	332184	235499	504579	734397	534700	333595	629151	297892	545758
3672	2'-O-methyluridine	Nucleotide	Pyrimidine Metabolism, Uracil containing	57655	LC/MS Neg ESI	100010896	1831	257.078	2140-76-3	102212	92343			179538	106043	192050	97808	64758	119916	81822	122314	70876	81942	112912	71497	72150	82471	232796	91958	126647	59608	114115	90998	107645	108077	219612	110739	93228	123387	106077	77104	157895	100586	120158	68510	72910	179191	70766	100086
337	2,3-dihydroxy-2-methylbutyrate	Amino Acid	Leucine, Isoleucine and Valine Metabolism	57547	HILIC	100010869	1318	133.051	14868-24-7	301941	266858		HMDB29576	378191	549605	693350	373408	518496	371307	633323	523029	295033	250785	526407	318611	414775	367990	539652	533376	522764	414231	514607	484570	328689	370316	500276		493829		244034	586774	256628	192352			380109	407958	421132	414946
353	2,3-dihydroxy-5-methylthio-4-pentenoate (DMTPA)*	Amino Acid	Methionine, Cysteine, SAM and Taurine Metabolism	62805	LC/MS Neg ESI	100020893	1156	177.023						309701	312197	578257	161210	198014	389857	416944	236965	345232	487483	474793	379067	213225	252109	354923	277514	357593	360169	415933	273111	486226	399453	567267	326765	265665	282189	227992	198198	527364	430931	493279	258239	305956	262399	282584	234561
4092	2,3-dihydroxyisovalerate	Xenobiotics	Food Component/Plant	38276	HILIC	100002417	1050	133.051	1756-18-9	677	657	C04039	HMDB12141	300154	371162	583786	166794	150745	264164	327306	335745	150457	155968	258846	279909	178205	214079	556715	729253	274896	244405	278123	269545	221288	249645	285535	368021	228384	246520	235341	299129	192658	194913	263393	278984	150023	197085	169027	482249
4884	2,6-dihydroxybenzoic acid	Xenobiotics	Drug - Topical Agents	63042	HILIC	100020837	729	153.019	303-07-1	9338	8974		HMDB13676	563307	1556464	1935373	181638	484873	1209642	612591	739891	1021272	1486016	2174075	1400478	1531190	1202962	1907862	3255598	1514818	1257899	1295231	1647176	938143	1001317	1735053	760690	919188	905459	1782285	1324946	910855	1030155	639487	433615	801516	957984	911555	1651758
109	2-aminoadipate	Amino Acid	Lysine Metabolism	6146	HILIC	381	3500	160.062	542-32-5;1118-90-7	469	456	C00956	HMDB00510	3980681	4138417	4065800	3578508	2044961	3141315	2536988	2871854	3520211	4567586	2976122	3130256	1794252	1666797	1660541	2362073	3328352	3260313	3118572	3256668	2909233	2880308	2725181	2744680	3211752	3265630	2562851	2856982	3082315	3253736	2204312	3065667	4493497	4769588	5100703	4905853
464	2-aminobutyrate	Amino Acid	Glutathione Metabolism	42374	HILIC	1128	2451.5	102.056	1492-24-6	439691	388757	C02261	HMDB00650	216522	441699	296890	185106	236899	428529	275750	549789	389147	525331	282975	396102	190208	145693	145439	148072	267141	207505		266948	358957	303502	143903	316207	350310	383830		159562	141940	155911	89669	124038	445908	240724	406311	431105
1497	2-aminoheptanoate	Lipid	Fatty Acid, Amino	43761	LC/MS Pos ESI hydrophilic	100004542	3160	146.118	1115-90-8	227939	198338			2328794	4039732	3669779	1289171	1747254	3729856	2564480	3782964	3538371	4574380	2598560	2959292	3652416	4163170	3341907	4259199	4290203	3521952	2324034	4331646	3424694	3454385	2726002	4010740	5964376	5916771	3705555	3883645	3720932	3636770	2490547	3055220	2010763	1443249	2047863	1770361
2463	2-arachidonoylglycerol (20:4)	Lipid	Monoacylglycerol	19266	LC/MS Neg ESI	100000584	6170	303.233	53847-30-6	5282280	4445451	C13856	HMDB04666	661257	1023295	3855672	635403	1315926	2284245	1651549	929983	1222518	838835	3965086	886896	497345	742439	936492	621603	2070758	2216830	1764517	627628	1016812	898108	1344790	644679	1329472	1125950	2369875	743948	387327	1099692	1684688	570250	1883851	1126635	1466546	2271401
2451	2-dihomo-linoleoylglycerol (20:2)*	Lipid	Monoacylglycerol	62450	LC/MS Neg ESI	100020771	6700	307.264						512749	366938	1980220	155477	952532	1332813	1133779	370337	812376	838928	2573646	282315	245804	518838	617293	232495	1137654	1257230	900831	183098	502160	345604	696962	86079	1238837	1167006	1167881	637730	304231	679223	1108967	648223	2155689	700553	1132938	1310585
4889	2-dimethylaminoethanol	Xenobiotics	Drug - Topical Agents	42562	LC/MS Pos ESI hydrophilic	100001630	1983	90.0913	108-01-0		13854944	D07777	HMDB32231	4383453	3120616	4912681	2503218	2365422	5679896	3274447	5320838	2311268	2881503	7162324	3367332	2628589	4245342	3184760	2399516	3096048	2767203	2272564	3168702	2138818	1700745	1402175	1033060	811683	778258	607978	967946	1846661	1091797	1204448	1281633	755027	771042	1097044	2188225
2468	2-heptadecenoylglycerol (17:1)*	Lipid	Monoacylglycerol	62448	LC/MS Neg ESI	100020770	6284	267.233						771526		902747	318033	876012	1856689	1138617		405284	475921	1670947		106864	411467	373700	257608	610642	880023	610590		259526	131279	637793		1025801	888311	1178170	438943		512713	707895	481029	1393378	613832	1164034	1328208
332	2-hydroxy-3-methylvalerate	Amino Acid	Leucine, Isoleucine and Valine Metabolism	36746	LC/MS Neg ESI	100001541	1800	131.071	488-15-3	164623	144317		HMDB00317	34980	412344				145272		336134	137803	171847		240359	103363		113641	319827	159068			349414				94482			75687	502446							117609	475912
1420	2-hydroxyadipate	Lipid	Fatty Acid, Dicarboxylate	31934	HILIC	100001153	3000	161.046	18294-85-4	193530	167943	C02360	HMDB00321	740400	1668735	1271972	681274	1029025	729598	867807	2348041	1241933	821247	762459	2179452	807890	337137	771587	1279532	691464	382452	489006	1489916	468749	828821	577086	967711	1127658	559591	639881	866302	620811	590718	613424	1045082	1105040	708233	652909	1568119
1645	2-hydroxyarachidate*	Lipid	Fatty Acid, Monohydroxy	61700	LC/MS Neg ESI	100019892	5990	327.29		5225199	4395406			429508	1282647	1214260	269566	435145	1153237	449499	695912	318020	463785	879885	1118733	345011	506115	1336039	647886	310072	368746	402256	735740	419237	269728	786924	1081835	389672	448564	579289	748425	161272	154401	362649	477763	299446	533315	201182	1891799
1646	2-hydroxybehenate	Lipid	Fatty Acid, Monohydroxy	57663	LC/MS Neg ESI	100015637	6384	355.322		193484	167899			1299932	1994876	2150591	1010419	1216824	2206525	1442503	1427120	1430546	1157791	1772923	1531812	1542555	1888058	1701013	2308570	1467838	1020271	1173573	1212169	1864314	1889399	1537465	1469989	2020923	1750754	1365085	1432393	794698	838691	1423308	1614968	1725734	1105717	1384481	5895189
466	2-hydroxybutyrate/2-hydroxyisobutyrate	Amino Acid	Glutathione Metabolism	52281	HILIC	100008928	1258	103.04						6048691	17754040	11835536	3092640	5147026	10690405	7056384	11040567	7081650	9693156	6292175	8015567	7983904	6823131	6966602	10567557	8457878	7496806	4564523	16195270	6686188	7022230	6022775	10197792	12182598	13162357	8206709	23497510	9152461	8431617	6782573	6414272	7993541	5851115	8574495	9986645
1416	2-hydroxyglutarate	Lipid	Fatty Acid, Dicarboxylate	37253	HILIC	100002070	3352.8	147.03	40951-21-1	43	42	C02630	HMDB00606	36033236	62950288	71674024	47024396	28910908	41005540	50919252	57115236	33719320	41562720	60507976	48942120	31512756	24787560	70860728	67831968	47954776	36848840	61682296	55415072	41689844	41443112	60191812	63000860	42235756	41749496	65120796	71152312	48789248	44218328	41953488	47966616	26202922	49707448	32121894	71329136
1637	2-hydroxyheptanoate*	Lipid	Fatty Acid, Monohydroxy	61827	HILIC	100019960	925	145.087		2750949	2032206			684299	1103347	694737	534083	397769	649430	1626967	3452231	1004460	1273378	941298	1592409	976892	718897	1279696	3664157	670644	641414	607120	1453554	644659	500769	391290	1083507	836586	861817	597042	1125154	774722	1090327	1223384	10094744	685442	1046696	608049	1494148
1648	2-hydroxynervonate*	Lipid	Fatty Acid, Monohydroxy	61698	LC/MS Neg ESI	100015638	6345	381.337		5312783	4472208			1362284	2610795	1939465	2334535	1682515	2340510	1604064	2325105	1810641	1718852	1613009	2489086	2495468	2828866	1869181	4217854	2148804	1868475	1765797	2226596	2865299	2597205	1849508	2981388	2104055	2157882	1878420	1937796	938051	1290562	1515758	2562483	2693113	1797254	1748360	7533703
1642	2-hydroxypalmitate	Lipid	Fatty Acid, Monohydroxy	35675	LC/MS Neg ESI	100001579	5511.2	271.228	764-67-0	92836	83805		HMDB31057	4177237	5053987	6760563	5921202	6367803	5997865	6463840	6029345	6509664	6100119	5652732	5502721	6590103	8274046	12943684	11659322	7508030	7759123	6563935	5701214	7557700	7380935	8252536	5256638	9949238	6773523	6538238	7016521	5518177	7148629	9391032	10572658	9685283	7685177	9666130	16837544
4091	2-hydroxyquinoline	Xenobiotics	Food Component/Plant	40464	LC/MS Pos ESI hydrophilic	100002385	2680	146.06	59-31-4	6038	5816	C06415		332151	419693	123900	129640		563771	150114	269531		175061		164750	260133	383223	279680	348807		102504	73695	180525			101623		263931	283562	192665		330503	242187	326258		373619	213096	469818	337134
1644	2-hydroxystearate	Lipid	Fatty Acid, Monohydroxy	17945	LC/MS Neg ESI	1239	5695	299.259	629-22-1	69417	62625	C03045		862905	972573	1396147	722636	799311	1200695	2177169	1427400	1045885	1596308	1520156	1080752	1081467	1635775	1653716	3129637	1347348	902986	943937	983445	1248945	1702374	1422326	1044478	1769110	1495905	1025593	894070	1062853	1681337	2291180	6426380	2314198	1276879	1649104	3290064
4100	2-isopropylmalate	Xenobiotics	Food Component/Plant	15667	HILIC	100000409	2605	175.061	3237-44-3	77	76	C02504	HMDB00402	1343036	510502	854981	488986	565681	1420753	853610	1361762	3874971	5688108	558220	758265	1239131	1107020	790132	592109	3285798	2633523	449861	498872	2302860	1779178	707320	591554	1760749	1630936	732555	688564	4298933	3971105	381193	448105	1545555	524231	1786304	727730
2462	2-linoleoylglycerol (18:2)	Lipid	Monoacylglycerol	32506	LC/MS Neg ESI	100000987	6250	279.233	3443-82-1	5365676	4517636		HMDB11538	7489530	8440454	156629248	3922810	32616824	85461504	57589216	1691274	57205020	54959180	366579392	4195029	9996853	11029930	17505424	6137809	94999512	140664512	82208920	3055497	20494764	18203836	50722084	2671629	64210348	57910540	113890480	12347486	3638234	27888330	61078100	8310830	100143000	21540002	69276648	17592842
310	2-methylbutyrylcarnitine (C5)	Amino Acid	Leucine, Isoleucine and Valine Metabolism	45095	LC/MS Pos ESI hydrophilic	100001509	3050	246.17	31023-25-3	6426901	4932320		HMDB00378	2754518	383015	1541053	584220	1242537	2310834	873093	901813	1022774	868847	1035154	486805	756017	1166115	1028828	448711	1054287	745633	1126722	539773	972625	804358	1114212	418415	1097624	976573	1013310	682173	1226248	857887	551451	340764	1839357	1596557	1736787	1350554
1239	2-methylcitrate/homocitrate	Energy	TCA Cycle	52282	LC/MS Neg ESI	100008929	575	205.035						1698762	615022	781231	882477	1530885	2720863	1914266	3658399	983559	1345354	689599	773599	757040	396641	665114	836417	596761	630394	497052	625061	776875	747547	649708	755883	1066233	1092428	945613	870210	1234253	1096829	629652	452965	1304811	902152	1371970	667461
1247	2-methylmalonylcarnitine (C4-DC)	Lipid	Fatty Acid Synthesis	35482	LC/MS Pos ESI hydrophilic	100001596	2440	262.129	149181-64-6	53481628	21403178		HMDB13133	9108104	420475	1852284	2521694	2214320	2889229	1446544	999630	2688997	3611526	1764706	1409266	1272555	1872557	1443941	1162141	1868533	800221	830562	402866	2463443	2383812	1239911	758783	4568512	3741330	2583898	2181954	5275304	2761993	1997686	1713094	3366283	1837206	3214435	1764542
2457	2-myristoylglycerol (14:0)	Lipid	Monoacylglycerol	34383	LC/MS Neg ESI	100001408	6230	227.202	27214-38-6	137938	121585		HMDB11530	1125247		2624831		774258	4613812	1103372		927697	975734	2883800			764559	909121		1379752	1708243	1207140			216779	924590	189687	1511239	1282366	1455153	344594		697717	993844	1540032	1742965	828395	1047365	1265051
2461	2-oleoylglycerol (18:1)	Lipid	Monoacylglycerol	21232	LC/MS Neg ESI	100000943	6500	281.249	3443-84-3	5319879	4478086		HMDB11537	14053499	14590340	163670144	5993347	33612600	86135696	62301784	6069243	42598072	50922192	264621664	6322536	21286956	16903016	30274316	10893436	69202688	95935312	75412064	3907926	21512324	14443416	53953688	4325527	62905680	55917032	110001768	21570576	5950561	33668432	67655056	26182790	81248816	20346976	65082820	38639460
4101	2-oxindole-3-acetate	Xenobiotics	Food Component/Plant	40479	LC/MS Neg ESI	100003109	2076	190.051	2971-31-5	3080590	2338343		HMDB35514	51883	599453	181115			69971		98826	106490	115785	134810	242658	100707	97748	150181	379291	117633	114925	75753	229067	59982	67418	144225	97203		39689	69766	280096	62778	106404					94844	340070
389	2-oxoarginine*	Amino Acid	Urea cycle; Arginine and Proline Metabolism	55072	LC/MS Pos ESI hydrophilic	100002784	1760	174.087	3715-10-04	558	542	C03771	HMDB04225	419833	179284	1017035	3343038	285316	676234	749271	599899	556879	551016	740854	509765	222610	323638	533840	749679	446405	379859	332351	283684	394104	378999	425088	525494	331582	314677	216924	696601	320755	460947	679353	1779737	281861	757138	302954	662954
2185	2-palmitoleoyl-GPC (16:1)*	Lipid	Lysophospholipid	35819	LC/MS Pos ESI hydrophobic	100001561	1425	494.324			21403164		HMDB10383	2875543	2238856	15054649	1501068	2428509	5065378	2359442	1243939	1361071	2986746	7955189	3163038	1526957	1954029	8834730	4551391	2444864	3522574	5332368	2049265	2159410	1874060	9437833	2147239	4037743		29466796	4244570	2001781	5427401	5118086	5236597	3790187	2591477	3073356	4893177
2459	2-palmitoleoylglycerol (16:1)*	Lipid	Monoacylglycerol	52432	LC/MS Neg ESI	100008953	6016	253.217					HMDB11565	1607768	588887	4072097	253537	1036051	4875337	1525599	902216	1363087	1576674	5714647	305574	749762	1044088	950479	1114395	2650159	3367405	2240404	812459	1088923	778899	1142027	346733	2367907	1931079	2060006	1368227	647151	1552800	1864473	1332737	2748888	1174100	2830333	3001432
2183	2-palmitoyl-GPC (16:0)*	Lipid	Lysophospholipid	35253	LC/MS Neg ESI	100001562	6215	570.341		15061532	21403165		HMDB61702	2808925	4455292	13540847	2111362	3363903	6609159	3964274	4381807	1983574	3340697	6584941	5305112	3122646	3106805	8487348	4927698	3405214	3826226	5748907	4071354	3400570	2897035	11123442	5932363	8119867	8537518	27318246	17713162	1986398	5579415	4978760	6208536	5001035	3397581	2840592	13538109
2458	2-palmitoylglycerol (16:0)	Lipid	Monoacylglycerol	33419	LC/MS Neg ESI	100001048	6400	255.233	23470-00-0	123409	110006		HMDB11533	49704496	21508196	110674248	11349571	31507724	143892992	47873820	19190614	39310504	45218260	128390216	17574328	19075752	38497136	43426352	26889156	59452628	73051704	84974448	15336161	29317326	26135604	71540624	13168515	71945992	59209348	101184936	35346032	12412900	34043228	52733420	68952232	85220792	30857912	62882336	119480216
2243	2-stearoyl-GPE (18:0)*	Lipid	Lysophospholipid	41220	LC/MS Neg ESI	100003901	6350	480.31			24769218		HMDB11129	2253860	5704584	16708856	1790010	3973227	8608960	3216092	6237894	4226707	3357931	5160911	2855237	4528858	6454966	7085129	3765261	4243341	5548202	5469142	5492149	6255788	5118948	17190656	8017719	30574616	31192628	59367964	41980000	2716328	4738589	6603860	3276384	4565511	6007724	4313474	7786330
1697	2R,3R-dihydroxybutyrate	Lipid	Fatty Acid, Dihydroxy	63109	HILIC	100002367	1543	119.035	759-06-8		17215960		HMDB00498	1473247	1712934	1883020	1017019	921366	1330408	833681	1479407	1082403	1394380	1563304	926230	2450959	2051306	2903111	2702382	1649165	1538464	1258116	1386115	2025439	2363136	2333221	1827030	1804966	1965179	1478200	1779595	1795238	1656096	1527787	1243036	1145527	1297844	1229743	939451
1696	2S,3R-dihydroxybutyrate	Lipid	Fatty Acid, Dihydroxy	62950	HILIC	100002284	1660	119.035	5057-93-2	10964471	9139682		HMDB02453	580909	1282292	1415049		287218	571112	764543	864031	660653	976769	1314469	927954	864501	691344	651155	1051915	1143017	1051935	672561	741172	893914	885347	1290828	1089033	832803	790147	576101	785578	913281	716754	421256	529927	523095	688586	557456	648722
473	3'-dephospho-CoA-glutathione*	Amino Acid	Glutathione Metabolism	62807	LC/MS Neg ESI	100020899	1690	495.101							66570			87348	195377		74427	49910	71289	70726		25192				75606	56338	76062	76366	62662	31094	57155		91811	116243	22076			61289
1700	3,4-dihydroxybutyrate	Lipid	Fatty Acid, Dihydroxy	62952	HILIC	100001730	2204	119.035	51267-44-8					903730	2203326	1697037	3695601	1398679	2640502	5864959	1305578	1853669	2737869	2210227	3278050	1017231	895007	2267940	7925090	1903269	1892276	1925158	1878048	2401234	2033453	2122001	1469563	1193750	1485311	1491683	3961898	657602	2005701	4369380	4988067	1363186	2546759	1388899	4710541
3692	3-(3-amino-3-carboxypropyl)uridine*	Nucleotide	Pyrimidine Metabolism, Uracil containing	62924	LC/MS Neg ESI	100001426	1369	344.11	52745-94-5	171198	149669			71471	93874	71579	70060	34126	51132	61419	68110	44783	65207	50739	94999	63114	42068	46754	83993	54030	42192	34832	63660	60936	45444	52904	114213	51644	47178	49784	70075	58576	75016	59115	56802	38913	35453	41076	60553
154	3-(4-hydroxyphenyl)lactate	Amino Acid	Tyrosine Metabolism	32197	LC/MS Neg ESI	240	1379	181.051	6482-98-0	9378	9010	C03672	HMDB00755	323136	1158749	1142592	449912	654487	1286353	700218	1390337	1069709	1353478	1799294	1366198	928093	955665	1107817	1102276	1275281	945126	1187522	1288930	750732	887392	1291725	1200967	1107646	1032930	1744811	1292638	1442992	1280161	1176576	899118	684845	937760	795786	1123915
387	3-amino-2-piperidone	Amino Acid	Urea cycle; Arginine and Proline Metabolism	62853	LC/MS Pos ESI hydrophilic	100020361	2065	115.087	1892-22-4	5200225	4371576		HMDB00323	2102338	326764	457950	1032417	103188	181233	411675	288765	455669	319797	225173	477403	329915	433849	283438	344588	363388	246348	150337	300320	315342	443439	242918	259967	142227	171708	102318	121268	205670	241807	221005		301871	245615	305524	348035
3724	3-aminoisobutyrate	Nucleotide	Pyrimidine Metabolism, Thymine containing	1566	LC/MS Pos ESI hydrophilic	1114	2190	104.071	10569-72-9;214139-20-5	64956	58481	C05145	HMDB03911	554729		620795	503541	412116	569598			549767	797524	553301	294231	384452		474309			551324		558619	459577		492244		534087	541609			511454	602955			629906	648431	510095	427373
4104	3-formylindole	Xenobiotics	Food Component/Plant	62863	LC/MS Pos ESI hydrophilic	100020219	2736	146.06		10256	9838	C08493	HMDB29737	785142	257678	440728	230100	216883	334775	479654	546127	319392	286637	443329	229794	383069	353627	678880	688897	324938	279154	223879	351025	372470	191326	249838		623469	342397	386459		126081	359542	330239	2848242	284988	240719	289788	381601
316	3-hydroxy-2-ethylpropionate	Amino Acid	Leucine, Isoleucine and Valine Metabolism	32397	HILIC	100001170	1443.3	117.056	4374-62-3	188979	164207		HMDB00396	634799	440945	277759	303604	319030	617748	314782	456542	312444	426335	260159	402694	226481	267334	187944	370543	325897	314387	150708	266425	228876	257631	262834	232843	235041	331881	184307	211311	187831	232754	254967	157659	501979	235008	518561	273882
2720	3-hydroxy-3-methylglutarate	Lipid	Mevalonate Metabolism	531	HILIC	112	2850	161.046	503-49-1	1662	4573695	C03761	HMDB00355	37340916	153417264	43392120	58866212	46499500	52052784	42749732	182766160	49468048	63395224	49493172	162914576	65323788	44726000	44252772	60666176	56651204	51178300	48032544	177142688	42917488	43404444	35487164	187982688	56905164	52651680	38377804	68170824	55595732	62499248	49779404	64533572	46357352	48032792	49484060	71768736
1421	3-hydroxyadipate*	Lipid	Fatty Acid, Dicarboxylate	62069	HILIC	100004396	3131	161.046		151913	133894		HMDB00345	498309	388468	508180	345513	338027	1001062	425290	438633	519411	683608	446073	447827	392812	844484	429532	422478	562908	563244	393306	390531	459004	473599	423158	443206	583037	586721	482743	418475	641397	566780	407418	350672	480775	297062	529033	370763
1617	3-hydroxybutyrate (BHBA)	Lipid	Ketone Bodies	542	HILIC	254	1444	103.04	625-72-9	441	428	C01089	HMDB00357	5674992	4452064	5307318	4776410	2081463	3832820	3976253	4234914	2622382	3696662	1726325	8818219	5209856	3467938	4492846	8923526	4588266	4146429	2888245	6396210	4208942	3979399	3329814	5726260	3658904	3667961	2728621	7028682	3512085	3468064	2155317	5546510	4520302	3349843	4650290	5356046
1551	3-hydroxybutyrylcarnitine (1)	Lipid	Fatty Acid Metabolism(Acyl Carnitine)	43264	LC/MS Pos ESI hydrophilic	100003926	2400	248.149		53481617			HMDB13127	4322181	5686712	4637457	3826325	2974226	3221524	1858349	2017112	8436794	6956122	3622770	4370380	4315736	5113953	2837449	2653781	7509954	6702931	3414580	3295318	4865788	4891881	1984762	3028898	7809401	7003016	5084767	3061641	5529439	6666357	2871241	3312325	4814335	2000955	4840079	1969446
1552	3-hydroxybutyrylcarnitine (2)	Lipid	Fatty Acid Metabolism(Acyl Carnitine)	52984	LC/MS Pos ESI hydrophilic	100009271	2340	248.149					HMDB13127	20415872	23970880	25735454	12711112	7057641	11883539	7965389	12938339	29093900	28106624	17236556	26702992	20680080	23461200	13133818	18039730	28038192	26509594	14979705	20812536	21427756	19846560	10782260	18472400	29338618	27681032	20484640	19875526	26626376	28394542	12341371	16873470	18316966	10526669	18443346	12321344
1651	3-hydroxyhexanoate	Lipid	Fatty Acid, Monohydroxy	53230	HILIC	100006367	1082	131.071	10191-24-9	151492	133518			291227	561884	278831	330987	238492	286898	285210	592310	306215	328916	209807	483184	340604	218038	182347	381607	295525	315491	196685	590649	333354	285400	220015	425735	296155	365055	182097	809660	289357	318623	154912	465363	241737	160711	269072	529478
1555	3-hydroxyhexanoylcarnitine (1)	Lipid	Fatty Acid Metabolism(Acyl Carnitine)	62557	LC/MS Pos ESI hydrophilic	100020825	2918	276.181						242208	275024	254111	269829	86060	148280	140695	104647	390827	314384	258462	274006	176782	224027	190970	241299	331032	280934	142405	143373	206667	281404	145398	56886	365006	263798	300548	154522	277129	369073	212583	245457	222829	126221	189188	126823
3886	3-hydroxyhippurate	Xenobiotics	Benzoate Metabolism	39600	LC/MS Neg ESI	100002122	1687	194.046	1637-75-8	450268	396603		HMDB06116	91524	160616	138951	34874	18767	91927	33902	49142	38916	53192	68054	194819	23080	25748		34045	46494	44118	22404	31776	95288	113484	123970	104832			10781		44557	45806	45732		21141		38952	51701
336	3-hydroxyisobutyrate	Amino Acid	Leucine, Isoleucine and Valine Metabolism	1549	HILIC	111	1619	103.04	2068-83-9	87	10140307	C06001	HMDB00336	1973495	897262	934300	721485	970595	2205222	1983310	2235027	1627055	1514250	912163	1441961	1797406	1379725	1563185	2026136	892615	1816600	759605	1918446	1926832	1574907	504384	1453764	1681847	1699711	580471	1035854	2092674	1835463	1053847	849714	1715749	1385033	1698027	1422752
1573	3-hydroxyoleoylcarnitine	Lipid	Fatty Acid Metabolism(Acyl Carnitine)	61840	LC/MS Pos ESI hydrophobic	100019801	1406	442.353			48061587			452623	262867	297238	851652	293537	214295	261479	205491	539616	764971	696775	429303	149163	244029	108407	152983	360770	359153	328392	104043	482150	383144	464392	282528	737247	658337	534482	92005	421607	750245	453002	817630	469433	253020	349844	77161
1659	3-hydroxypalmitate	Lipid	Fatty Acid, Monohydroxy	27503	LC/MS Neg ESI	100000983	5476	271.228	928-17-6	301590	266538		HMDB10734	17749988	19274526	18771240	15790759	16005291	18665176	15836730	15867243	16363929	16222404	19526182	16318966	15596625	16120627	15845523	16364450	15524711	14750284	14949041	14955260	16393618	16879396	16105897	17063022	15444870	17393952	16926366	16634458	14606297	14588020	16226942	18233620	17908528	15786453	16700004	16896836
1609	3-hydroxypalmitoylcarnitine	Lipid	Fatty Acid Metabolism(Acyl Carnitine)	61839	LC/MS Pos ESI hydrophobic	100019800	1380	416.337						511963	418140	255587	1469955	258348		214943		528883	747056	421974	794574	188725	340654		323264	430549	291588	230808	245789	843328	613419	347169	386092	667851	746506	265444	242290	649153	915311	439050	738670	545419	223104	458355	180337
1688	3-hydroxystearate	Lipid	Fatty Acid, Monohydroxy	52938	LC/MS Neg ESI	100008933	5674	299.259	45261-96-9	5282907	4446034			2834623	2598618	2110079	2864678	2936756	3035126	3208845	3176177	3140998	2585820	2954179	3070533	3130451	3512788	4433119	4865766	3641909	3359657	2448742	3131954	3881901	3986310	3567559	3907189	4302156	4557722	4284060	2859446	2925866	3416884	4048337	4602915	4745143	3949355	4257635	5276632
261	3-indoxyl sulfate	Amino Acid	Tryptophan Metabolism	27672	LC/MS Neg ESI	100000467	2222.2	212.002	2642-37-7	10258	9840		HMDB00682	773041	1563614	1786604	474517	589039	1022816	790365	697805	707162	999647	807636	1998391	835656	953736	758280	930691	1032979	1006417	759182	719613	789817	842545	775573	574193	509746	608213	517283	459035	771151	770081	540691	253368	639264	315392	668626	660162
2555	3-ketosphinganine	Lipid	Sphingolipid Synthesis	34381	LC/MS Pos ESI hydrophobic	100001436	1400	300.29	18944-28-0	631	611	C02934	HMDB01480			384536	20171	158666	183512			57329		210264			112242	208541		85694	93888	102472	36342		50167	78914		102804	66411			80741	106863		86743	74327		56140
172	3-methoxytyrosine	Amino Acid	Tyrosine Metabolism	12017	LC/MS Pos ESI hydrophilic	1342	2555	212.092	300-48-1	1670	8948		HMDB01434			43516			81697	72936	106768		100477							56868			87150	52346	66937		84901	87861						51535		101606	46492	69141	87612
331	3-methyl-2-oxobutyrate	Amino Acid	Leucine, Isoleucine and Valine Metabolism	44526	HILIC	100000936	911	115.04	3715-29-5	49	48	C00141	HMDB00019				112447		476054	777529	131939	104499	140380		116918	150371		630987	3056008	57733		58571		127851			92438			150166	624022	231991	120718	277299	2566872	81461	132010	125822	1623845
307	3-methyl-2-oxovalerate	Amino Acid	Leucine, Isoleucine and Valine Metabolism	15676	LC/MS Neg ESI	100000036	2064.2	129.056	1460-34-0;51829-07-3	47	46	C00671	HMDB03736						210008	242118								294974	975966												223184				878732				779947
3701	3-methylcytidine	Nucleotide	Pyrimidine Metabolism, Cytidine containing	35132	LC/MS Pos ESI hydrophilic	100001466	2176	258.108	21028-20-6	159649	9164190			2200838	874067	555715	543078	774159	435148	811041	700819	667680	781749	379980	756919	703881	640606	619976	960467	712319	385297	327410	454901	592833	557860	399624	592679	782053	719632	708124	655594	1412669	590641	555601	690438	753033	509235	692248	486453
290	3-methylglutaconate	Amino Acid	Leucine, Isoleucine and Valine Metabolism	57747	HILIC	100002458	2700	99.0452	5746-90-7	1551553	1267861		HMDB00522	135290	282762	295722	209811	134407	221275	185534	382650	188451	240500	249556	315705	215462	178026	225829	231445	234330	194966	223851	367683	178815	195401	246334	379927	113192	152307	152521	256120	230871	254680	170062	164248	217928	234646	231814	242164
67	3-methylhistidine	Amino Acid	Histidine Metabolism	15677	LC/MS Neg ESI	100000042	906.3	168.078	368-16-1	64969	58494	C01152	HMDB00479	292858	291739	241641	39011	106434	257083	212057	175141	267984	441063	98279	183515	177082	150947	160497	240275	238012	173367	32119	88390	133649	118628	46154	175578	125572	169820	64770	146530	140953	123684	137832	89423	87067	39057	51289	50227
3971	3-phenylpropionate (hydrocinnamate)	Xenobiotics	Benzoate Metabolism	15749	LC/MS Neg ESI	100000010	2860	149.061	501-52-0	107	10181339	C05629	HMDB00764	152459	1871710	42342		54839	302674	110454	278950	157276	122273			206409	249310	119590	118783	73101	54298		129713				254532	40415	89488		48762					196722	86574	264888	86304
1028	3-phosphoglycerate	Carbohydrate	Glycolysis, Gluconeogenesis, and Pyruvate Metabolism	1414	LC/MS Neg ESI	132	583	184.986	80731-10-8	724	10669764	C00597	HMDB00807	1898981	1001031	1884668	486674	3752918	2620693	907318	1061841	2536206	1609237	1307213	707143	2190791	1709777	1927536	247578	1365319	2530543	2907506	885951	3002600	2607337	3319446	2388604	2222610	1431609	4228547	1134770	7063864	1351398	344321	366822	2227788	801159	2125969	403513
379	3-sulfo-L-alanine	Amino Acid	Methionine, Cysteine, SAM and Taurine Metabolism	47089	HILIC	382	2890	167.997	498-40-8	72886	65718	C00506	HMDB02757	322357	383859	555537	465989	217754	345886	669572	461697	271203	438860	373010	265083	323142	246670	408493	550540	361981	323816	517137	398730	380426	316443	507600	550375	385429	489783	281863	407540	180737	231586	582612	578735	207900	385258	143501	265627
2641	3-sulfo-palmitoyl-galactosylceramide (d18:1/16:0)	Lipid	Glycosphingolipid Sulfates	57765	HILIC	100015926	716	778.514		9897094	8072755			1592317	2293357	945710	3276122	1394627	1462579	2760026	2068463	1011252	1283801	2989433	2962587	1300871	1050885	2252088	2003022	1368512	1183186	3387248	2161499	2375956	1818935	3242619	2159120	1314266	1042555	1270909	1835884	1305809	1380643	5541878	1639117	1374507	2493597	1033049	1512786
3687	3-ureidopropionate	Nucleotide	Pyrimidine Metabolism, Uracil containing	3155	LC/MS Pos ESI hydrophilic	1053	875	133.061	462-88-4	111	109	C02642	HMDB00026	1339463	1624202	556825	302310	748410	740570	372562	1059640	560790	726640	481202	449412	963338	1766080	519125	582400	654095	390641	174019	364402	1925051	2480456	682810	1265277	2256678	2327121	611695	734521	6035255	2389514	758641	700928	444300	434349	669397	1002340
2759	4-cholesten-3-one	Lipid	Sterol	38125	LC/MS Pos ESI hydrophobic	100002227	2520	385.346	601-57-0	91477	427	C00599	HMDB00921	878334	564744	963926	463401	939831	1423955	1378487	1293198	897442	1044561	846768	758212	829959	523890	1034408	1204384	898440	960363	868095	811092	1228313	1165928	941012	1121955	908875	943809	866298	789096	774058	932255	1306470	2564497	974791	1024463	738072	688530
3932	4-ethylphenylsulfate	Xenobiotics	Benzoate Metabolism	36099	LC/MS Neg ESI	100001756	3580	201.023	123-07-9			C13637	HMDB62551	80778	429102	362451	69937	349149	540274	394186	275184	231421	302253	214122	1876989	186954	224758	221423	224997	66146	74653	46539	89873	218190	230295	215811	199341	95194	121126	107730	99563	216219	252265	148807	175384	175468	102824	182334	224480
450	4-guanidinobutanoate	Amino Acid	Guanidino and Acetamido Metabolism	15681	LC/MS Pos ESI hydrophilic	100000096	2320	146.092	463-003;463-00-3	500	486	C01035	HMDB03464	1508937	1572779	5669710	2537013	1663076	2786839	4225874	1494160	4218928	4498275	2876256	2104095	1385006	1229633	2752903	4923697	4335047	5012645	1960529	1695342	3379252	3068353	3149256	1674617	3191901	3480537	2220170	2688727	1066113	2297036	2573661	1314930	1649803	1869319	1769509	2075586
472	4-hydroxy-nonenal-glutathione	Amino Acid	Glutathione Metabolism	48487	LC/MS Neg ESI	100006240	3319.2	462.192	99927-70-5											117506	591097	39111	51366	104017	46803	51539		116261	75232	20107	50262	117594	103326				38491	105263	108784	91505	26703	29730	173238	130114	127382	38721	127382		109512
1635	4-hydroxybutyrate (GHB)	Lipid	Fatty Acid, Monohydroxy	34585	HILIC	100001507	1765	103.04	502-85-2	10413	9984	C00989	HMDB00710	612091	950052	733059	1575919	698965	1037260	600314	658953	1800556	1849182	561554	921192	733141	649528		859946	1985490	2388950	653178	849910	1131346	1267542	626311	522023	1728200	2725480	651888	1524257	1130752	2351312	436269	1640331	632411	448879	1263269	1077878
47	4-hydroxyglutamate	Amino Acid	Glutamate Metabolism	40499	LC/MS Pos ESI hydrophilic	100002544	1141	164.055	2485-33-8	439902	388936	C03079	HMDB01344	759231	704606	609222	533331	1051098	1538778	1180396	1547833	1173275	1679101	965506	762568	908129	982035	663217	973383	1715613	1635213	943936	1009766	1193149	1010003	696710	650333	2116509	2166772	1385267	942425	1294356	2136566	1289607	1118531	775495	481060	708541	593836
3888	4-hydroxyhippurate	Xenobiotics	Benzoate Metabolism	35527	LC/MS Neg ESI	100001423	1475	194.046	2482-25-9	151012	133104		HMDB13678	378418	347919	464415	109718	135398	470761	284730	284428	185071	299278	205294	339319	253552	248297	205936	311351	211029	231681	70576	147576	384866	542545	409913	398602	409720	528574	231600	347816	701873	611877	660018	290079	303017	209045	334829	327877
986	4-hydroxyphenylacetylglycine	Peptide	Acetylated Peptides	43525	LC/MS Neg ESI	100004418	1622	208.062	28116-23-6	440732	389604	C05596		104558	983451	1758647	28804	281838	751824	584952	525723	136350	191589	282039	390040	207672	224285	303321	234957	150422	124135	106660	100013	85446	123151	127284	96354		83918	38159	58442	146304	208641	123563		112422	57711	168819	123236
151	4-hydroxyphenylpyruvate	Amino Acid	Tyrosine Metabolism	1669	LC/MS Neg ESI	1141	1690	179.035	156-39-8	979	954	C01179	HMDB00707	99530	77549	363287	71753		162028	137988	135140	106159	145324	149059	176040	179856	88384	210415	153287		189971	143958	124371	115958		148906	219707		135652	91727	154492		161723	40098	234290	106110	110320		164890
86	4-imidazoleacetate	Amino Acid	Histidine Metabolism	32349	LC/MS Pos ESI hydrophilic	100001207	2055	127.05	645-65-8	96215	86856	C02835	HMDB02024	3084130	3666359	3903743	9940359	9803331	15593316	31616208	6316627	19199550	24257812	8959232	9222012	3392107	8804947	3600895	21229316	7311473	8740696	4179686	2774364	36008076	26573744	9414425	14398724	7526153	10586969	3489552	8123489	13354870	12345182	14167070	10998160	9562275	3201916	8747103	9084533
272	4-methyl-2-oxopentanoate	Amino Acid	Leucine, Isoleucine and Valine Metabolism	22116	LC/MS Neg ESI	100000551	2170	129.056	816-66-0	70	69	C00233	HMDB00695			224470			549022	613481								494258	2014955							177823	180278				549700	164496		201988	2002454				1498450
3722	5,6-dihydrothymine	Nucleotide	Pyrimidine Metabolism, Thymine containing	1418	LC/MS Neg ESI	158	1637.8	127.051	696-04-8	93556	84456	C00906	HMDB00079	84542	236723	44505		53928	68410		164100	54019	29737	129147	192657	95704		140655	70750			91030	167478	75696	73359	151988	180290	79089	82610	119899	75603	44201	90184	137777	103428	48084	114925	106096	135828
3680	5,6-dihydrouracil	Nucleotide	Pyrimidine Metabolism, Uracil containing	1559	LC/MS Neg ESI	1125	1120	113.036	504-07-4	649	629	C00429	HMDB00076	2489282	1428589	386927	802090	1613170	2754384	911719	2149120	1820254	1727158	534346	2018623	1433716	1555202	1112094	1067715	2150476	1132104	469293	1176493	2197608	3215558	892332	2117403	2227572	2823959	532937	1073412	2846048	2623017	1535128	1346222	1664872	667001	2170600	967030
3671	5,6-dihydrouridine	Nucleotide	Pyrimidine Metabolism, Uracil containing	61833	LC/MS Neg ESI	100001425	1119	245.078	5627-05-04	94312	85115			708938	757839	797010	426172	404810	684209	566764	818686	618394	978180	724835	867599	608302	549938	663956	831522	670006	638323	516779	655012	693322	680891	771725	1085600	735269	723979	552560	708985	706763	728968	735504	564116	404510	558254	458552	657682
107	5-(galactosylhydroxy)-L-lysine	Amino Acid	Lysine Metabolism	43582	LC/MS Pos ESI hydrophilic	100002462	2755	325.161	32448-36-5					2282505	1996463	2817825	2706226	1965347	2750836	2617105	3020443	2144125	2488476	2802736	2255756	2798914	3179906	3904591	3447254	1472270	1341797	1338404	1104445	2192199	2420336	3756570	2428025	4623875	5068949	4875976	4803012	3320337	2616109	2728057	3864706	2105487	2524135	2557816	2906404
121	5-aminovalerate	Amino Acid	Lysine Metabolism	18319	LC/MS Pos ESI hydrophilic	100000454	2220	118.086	660-88-8	138	135	C00431	HMDB03355	6612553	52849052	17031340	22691150	12676292	16274029	22658426	25734408	14275245	8952106	10119246	95353032	11583423	7532028	15601241	85901448	8846918	8371134	10853599	59962848	4355147	4261860	4234569	20575300	8650896	9303345	10751261	103952192	6048514	13644556	17550526	47528092	4009869	10871603	5710581	57404664
1776	5-HETE	Lipid	Eicosanoid	37372	LC/MS Neg ESI	100002137	5382	319.228	73307-52-5	5280733	8038582	C04805	HMDB11134		822517	354250	294575		196958	593444	1581931		416678		706448		579343										2490950				2018958			932420
243	5-hydroxyindoleacetate	Amino Acid	Tryptophan Metabolism	437	LC/MS Neg ESI	71	1510.2	190.051	54-16-0	1826	1760	C05635	HMDB00763	1200554	125438	296619	812135	1243831	1101316	934046	146052	1327206	1724762	530795	533425	402940	660742	216752	565227	1379237	751426	201536	98841	1554710	1248038	495622	235888	1492892	1785910	235106	378709	2131019	1233932	527480		1299645	506903	1400867	267884
106	5-hydroxylysine	Amino Acid	Lysine Metabolism	15685	LC/MS Pos ESI hydrophilic	100000054	2790	163.108	13204-98-3	1029	1002	C16741	HMDB00450	899201	3470186	1277880	4337572	1326548	1890209	4075326	2106209	1851339	2150492	2069131	4122832	1120539	1241590	2325649	8101351	1831157	1606176	1775998	2864629	2094551	1973862	2359483	3093618	2255249	2902627	2093509	5646441	1085260	2162301	5690289	6764925	1515696	2588671	1505071	6387571
3711	5-methyl-2'-deoxycytidine	Nucleotide	Pyrimidine Metabolism, Cytidine containing	38159	LC/MS Pos ESI hydrophilic	100002300	2303	242.114	838-07-3	440055	389065	C03592	HMDB02224		429353	233979	178481			141083	721849			604063	301904			255136	462798			86024	258357			356459	593854			248027	297311			431941	218683		85349		165177
440	5-methylthioadenosine (MTA)	Amino Acid	Polyamine Metabolism	1419	LC/MS Pos ESI hydrophilic	212	2752	298.097	2457-80-9	439176	388321	C00170	HMDB01173	730410	3707434	9960671	5111928	1627462	2842467	3763011	6265121	2434903	2815997	7459684	3636005	1731012	1501535	7605913	2812813	3263391	4162502	11372466	6844699	3735859	3137894	10283698	3587167	1859432	2865035	7362930	6030861	449381	2345403	3776577	2163430	1652001	9228350	1100640	4216553
352	5-methylthioribose**	Amino Acid	Methionine, Cysteine, SAM and Taurine Metabolism	62100	LC/MS Pos ESI hydrophilic	100002103	790	181.053	23656-67-9	494	480		HMDB01087	215181	167029	204014	126901	98820	226929	183508	181082	155595	268811	284690	226954	108319	182899	139643	214921	210366	138073	89549	220857	180700	150890	200732	288662	174053	151095	80582	93625	193540	148715	165641	90560	106132	76005	127686	185073
3673	5-methyluridine (ribothymidine)	Nucleotide	Pyrimidine Metabolism, Uracil containing	35136	LC/MS Neg ESI	100001446	1778.1	257.078	1463-10-1	445408	393058		HMDB00884	44292	372388	193615	73577		54985	58034	220659		53118	261966	195416	56627	36412	116742	74978	56249	36311	112086	242912	45640	31162	158195	339458	48018	45804	102745	65985		34955	47666	83350		94066		81264
463	5-oxoproline	Amino Acid	Glutathione Metabolism	1494	LC/MS Neg ESI	1021	738.5	128.035	98-79-3	7405	7127	C01879	HMDB00267	63793088	72656288	40205556	38580080	19058304	29831622	53273872	67049468	35623908	48787164	26851828	68528728	29265572	24337564	30522710	67640144	26871608	22020924	16611798	31838868	38128380	34422456	27609176	95048200	29048534	29818020	21717384	41920880	27169446	29946232	36743812	62969040	28012908	22117442	27456202	39145580
2964	6-beta-hydroxylithocholate	Lipid	Secondary Bile Acid Metabolism	36807	LC/MS Neg ESI	100001625	4830	391.285	668-49-5	5283821	4446909	C15515	HMDB00811	134300	612718	2817804		857076	2407691	228345	643420	193521	217367	977509	653514	247843	224221	2126542	312317	28676		49416	93761		25297	34063	581490	248739	188409	506993	725063		23450		696691	36560	155376	48614	795707
1743	6-keto prostaglandin F1alpha	Lipid	Eicosanoid	20476	LC/MS Neg ESI	100000571	4190	369.228	58961-34-8;58962-34-8	5280888	4444411	C05961	HMDB02886	572282	742718	773135	668527	502892	864543	716813	1964100	355487	464835	607403	1502663	724408	1114601	944237	1262556	665159	445196	455316	911256	591128	564150	852253	1373057	558775	564460	44186	1079657	690576	612560	673048	1055435	791656	754868	468923	1550879
2985	6-oxolithocholate	Lipid	Secondary Bile Acid Metabolism	46336	LC/MS Neg ESI	100001068	5033	389.27	2393-61-5	164960	144621			1891154	3201931	19185480	879416	4073335	12571939	653316	2050441	1514380	1631611	8003821	2829150	1651004	1474113	11855938	1352322	1009556	977477	1938420	1477914	650547	578965	654239	7092267	2514899	2071920	5031921	4834562	239601	681599	608293	8217678	1020227	3727506	1275803	12137693
1037	6-phosphogluconate	Carbohydrate	Pentose Phosphate Pathway	15442	LC/MS Neg ESI	100000341	583.9	275.017	921-62-0;53411-70-4	91493	82615	C00345	HMDB01316	449031	116383	229659	26381	236104	182962	37915	322276	273277	281161	110245	92632	277588	291021	71312		293449	204969	72190	210637	440996	479710	166979	585495	340317	304572	59868	37200	1070627	230161	31540		273029	40230	247345
2746	7-alpha-hydroxy-3-oxo-4-cholestenoate (7-Hoca)	Lipid	Sterol	36776	LC/MS Neg ESI	100001609	5288.1	429.301	115538-85-7	3081085	2338765	C17337	HMDB12458	75498	95884	79375	129847	303470	351441	298890	163261	284037	379065	201796	209090	191285	171788			266939	232721	124682	150324	254534	237467	84954	136948						146473	60598		259537	118961	265455	244043
2780	7-hydroxycholesterol (alpha or beta)	Lipid	Sterol	47890	LC/MS Pos ESI hydrophobic	100005999	1930	367.336		107722			HMDB06119							319758	1073514			94607	178777			93449	256948								275108		75199		93995		163885	203284	2646247		85843		174492
2986	7-ketolithocholate	Lipid	Secondary Bile Acid Metabolism	43830	LC/MS Neg ESI	100001069	5082	389.27	4651-67-6	444262	392247		HMDB00467	1158267	647650	5931520	127010	763869	2669029	87766	533818		256625	1821476	679154	3990610	2681512	16662280	1995917	618697	452239	1266492	1054518				1621373	844488	520304	1472244	988087				509797	147619	3714979	109424	3066761
3637	7-methylguanine	Nucleotide	Purine Metabolism, Guanine containing	35114	LC/MS Pos ESI hydrophilic	100001456	2175	166.072	578-76-7	11361	10883	C02242	HMDB00897	1107047	2666275	1496727	691951	956072	924992	1042303	1968877	988958	1349443	1002770	2115093	1352005	1145969	1421111	2617712	992726	871991	962966	1713554	879859	912739	1021269	1874389	1173635	1202122	913640	1631074	1337456	1759691	2166975	1529867	1172559	1422014	1194556	2468380
1549	acetylcarnitine (C2)	Lipid	Fatty Acid Metabolism(Acyl Carnitine)	32198	LC/MS Pos ESI hydrophilic	100000802	2282	204.123	5080-50-2	1	5406074	C02571	HMDB00201	206315008	106999464	153771008	72145408	67392456	57695684	38445800	73563120	106602128	85888168	106261544	140150512	145377008	160392048	148652000	115233512	173245808	127929112	88826816	105331784	84565408	62756796	94044200	74025248	107559736	80810608	128205376	98506352	161903552	119470288	83977072	99603032	157332528	105456056	123621992	121702608
1241	acetylphosphate	Energy	Oxidative Phosphorylation	15488	HILIC	1211	4013.9	138.98	94249-01-1	186	181	C00227	HMDB01494	11558315	6074892	6054950	4145105	6922277	5958753	2477403	4624504	5395070	5222860	8615143	5608824	11017620	8128390	9063612	2252500	7037685	7678683	7321189	5306312	5534593	5386869	8197497	4738110	8053565	6560598	8122659	6163256	9553067	9944155	3090860	4011516	3706932	5162165	9918786	2832131
1219	aconitate [cis or trans]	Energy	TCA Cycle	46173	LC/MS Neg ESI	100001359	580	173.009						3119409	3196511	4029543	1967996	2184182	7366058	2934775	4439133	7711908	13829720	7912643	3434479	5048473	6877348	1965473	4105710	10673909	5321509	1602695	2272869	2982460	2780032	3432752	4849085	5014131	4704698	3082325	4107357	4231574	5614922	1255607	739018	3772236	1472403	4773646	9859272
3601	adenine	Nucleotide	Purine Metabolism, Adenine containing	554	LC/MS Pos ESI hydrophilic	880	2221	136.062	73-24-5	190	185	C00147	HMDB00034	3143229	9604973	7682086	3994069	361016	3098176	3953440	17519068	1449432	4721745	2876269	4593342	4116620	2123011	3601731	3973488	3158538	2232868	3405680	6744270	658743	541763	2661172	7016448	1015283	2489816	1536148	3745205	1279366	2287681	2100867	3517446	3748034	3656936	3326606	5448300
3600	adenosine	Nucleotide	Purine Metabolism, Adenine containing	555	HILIC	798	1293.7	302.066	58-61-7	60961	54923	C00212	HMDB00050	4933421	4842233	5129366	10026676	2336809	1632222	4176658	4009796	2088249	2881604	13989282	10178377	4234216	4499896	4792857	5208145	3497439	1345995	6394206	4866879	1545476	3382531	6297519	4129589	3956636	4735281	17120206	6776558	4369561	2265149	4079631	3827881	2724053	8145870	2553037	4454950
3595	adenosine 2'-monophosphate (2'-AMP)	Nucleotide	Purine Metabolism, Adenine containing	36815	LC/MS Neg ESI	100001694	1497.7	346.056	130-49-4	94136		C00946	HMDB11617	5120766	1784028	6671950	881317	2503634	2608420	995748	2017509	2648938	3620012	3551180	1592376	4422812	4694457	5000593	604363	5002991	4040904	4683499	3154580	4424777	3792966	5977364	2871628	4885325	3542210	4440401	1178186	5086440	4259475	832881	579267	3921119	2911157	3107494	630957
3596	adenosine 3',5'-cyclic monophosphate (cAMP)	Nucleotide	Purine Metabolism, Adenine containing	2831	LC/MS Neg ESI	207	1952.2	328.045	60-92-4	6076	268	C00575	HMDB00058	19696		76817	51597	18341	49338	51039	43320		45587	82566	36595	39609	41097	63266	30974	49233	50879	36611	54179	28658		44205	59288			61411	31160	32350		32436		25326	74520	31067
3594	adenosine 3'-monophosphate (3'-AMP)	Nucleotide	Purine Metabolism, Adenine containing	35142	LC/MS Neg ESI	100001449	1245	346.056	84-21-9	41211	10463793	C01367	HMDB03540	2688186	2949034	4795300	1778136	1115697	1041154	2521760	2231935	1225196	1635922	4527095	4256116	3779825	2641176	8494890	2114083	1621425	1472062	6439363	7505479	1630431	1298387	5771936	7976163	4282700	3006949	6677527	5697908	2395127	3159989	1388649	2671757	2446308	4395392	1556346	3992795
3593	adenosine 5'-monophosphate (AMP)	Nucleotide	Purine Metabolism, Adenine containing	32342	LC/MS Neg ESI	209	822	346.056	149022-20-8	6083	10239183	C00020	HMDB00045	338609	1011344	848318	1370645	439375	572897	1206909	833021	775033	935639	1574324	1131648	537831	610731	402761	832194	1015115	926395	919455	886337	868727	877101	936213	1011673	776437	689444	683665	697562	562635	840617	1035079	708226	620501	951343	782263	775562
3599	adenylosuccinate	Nucleotide	Purine Metabolism, Adenine containing	18360	LC/MS Neg ESI	1303	560	230.53	19046-78-7	195	190	C03794	HMDB00536											237726	23834					33315		976412		24700		490152		11704	34649	608773							219500
1331	adrenate (22:4n6)	Lipid	Polyunsaturated Fatty Acid (n3 and n6)	32980	LC/MS Neg ESI	100001193	5678	331.264	2091-25-0	5497181	4445971	C16527	HMDB02226	52589408	149118848	200846288	64337948	68173696	97430648	57006356	112280056	59414464	59810064	51085376	83782488	70605912	80530296	60786660	32786950	81276704	78090104	80765784	99558368	78104912	83199712	150780448	190184944	207868160	216971424	374478848	516931424	60261664	71584776	73096032	21970320	108230400	58597480	86759072	103562216
3571	AICA ribonucleotide	Nucleotide	Purine Metabolism, (Hypo)Xanthine/Inosine containing	38325	LC/MS Pos ESI hydrophilic	216	797	339.07	3031-94-5	65110	195	C04677	HMDB01517		92395		59634	106589	221121	64039	191415	114523	120976	228151		101903	176888				47077	188875				142015	103329		51359							466637	393505	408280	148016
28	alanine	Amino Acid	Alanine and Aspartate Metabolism	1126	HILIC	811	2780.3	88.0404	56-41-7	5950	5735	C00041	HMDB00161	7359592	10243728	12489745	9623024	7680941	11603317	13798114	10141579	9694896	12359012	10036038	10633782	6935307	6243334	9811620	13388154	10527039	9574692	9905381	10236982	11627103	11015414	11213211	11236506	12106079	11657608	10377894	11869782	9331373	9740690	12927646	10285507	8874637	10684568	8947879	11839727
3587	allantoin	Nucleotide	Purine Metabolism, (Hypo)Xanthine/Inosine containing	1107	HILIC	1002	1672	157.037	97-59-6	204	199	C02350	HMDB00462	14652547	13528977	19427206	10982001	6728930	12083937	11151399	13515760	9852103	14478946	13402719	15548972	12424796	11964095	15585481	19657650	14754980	12321486	11051398	17185278	14163653	13703438	14167080	15267131	14523118	15007842	12089947	18453332	12847934	16575024	18225752	11998433	10069988	10306603	11143834	16224057
275	alpha-hydroxyisocaproate	Amino Acid	Leucine, Isoleucine and Valine Metabolism	22132	LC/MS Neg ESI	100000706	1840	131.071	10303-64-7	83697	75520	C03264	HMDB00746	71331	1134424	471449		143011	1005803		1366046	189670	153590	56640	281041	249043	108950	195463	327905	186604			812305			110744	181241			50456	1230381					109943	103909	260339	1816478
308	alpha-hydroxyisovalerate	Amino Acid	Leucine, Isoleucine and Valine Metabolism	46537	HILIC	100001300	1052	117.056	600-37-3	99823	90190		HMDB00407	890664	3931509	1635143	495913	742325	2099001	831743	1623346	1097061	1379584	817460	1082516	1336445	940719	1150926	1400518	1383831	1170753	748334	1624367	1214400	1022827	1035677	1299624	938212	924162	665158	1640879	1236108	1103727	816349	841649	1057963	769450	1310728	1783010
43	alpha-ketoglutaramate*	Amino Acid	Glutamate Metabolism	62101	HILIC	100002397	1916	144.03	18465-19-5					2302412	2937084	3617150	1414588	1070332	1848921	2601868	4013388	1959394	2949341	2957363	2145145	2230014	1658114	2504760	2363925	2925791	2303818	2472127	2671606	2431292	2651675	2751441	3042459	2473768	1090029	2268026	2151448	2144474	2090800	1921944	788904	1308376	1660884	1412342	2115429
1223	alpha-ketoglutarate	Energy	TCA Cycle	528	HILIC	93	2700	145.014	305-72-6;328-50-7;22202-68-2	51	50	C00026	HMDB00208	5268738	6831104	4517897	5589456	3678724	8538086	7102982	5387949	2913815	3583346	7405924	5463725	6167484	5497147	8537091	26675656	6341320	4582210	4041626	6208587	5703256	5540760	5636474	10365895	4975062	4636740	5821749	12276382	8329418	5701197	4789218	22092678	4761066	4089818	4715527	28964692
3793	alpha-tocopherol	Cofactors and Vitamins	Tocopherol Metabolism	1561	LC/MS Pos ESI hydrophobic	1105	2522	430.378	59-02-9;10191-41-0	14985	14265	C02477	HMDB01893	7676191	15417847	18729804	9700643	6697555	9050312	5255338	6995356	8092865	10512966	8420172	9736501	8554431	7993120	7843837	7394615	10145587	9624064	10609522	8185663	8825845	9165699	9458394	7420001	5723886	6308716	6140598	6553844	4160716	6263116	8667523	1369928	8292684	9740716	6287148	4273308
3799	alpha-tocotrienol	Cofactors and Vitamins	Tocopherol Metabolism	37502	LC/MS Pos ESI hydrophobic	100001979	1986	424.334	58864-81-6	5282347	4445512	C14153	HMDB06327			1165963	302328	62735	107684	310070			181347	622346	89630	85776		360398	132542	257625	214433	694215		159027		458638				93390				535979		185518	1203670	167526
80	anserine	Amino Acid	Histidine Metabolism	15747	LC/MS Pos ESI hydrophilic	100000044	2924	241.13	10030-52-1	112072	100482	C01262	HMDB00194	332191	399201	294430	169858	192666	367458	149268	460973	336257	495939	293673	381911	393968	422116	256197	361855	265530	250810	148632	291783	198048	184153	254810	326366	276747	263288	197195	201098	313391	228765	108229	195085	335661	244340	398121	300373
1068	arabitol/xylitol	Carbohydrate	Pentose Metabolism	48885	HILIC	100006430	1932.4	151.061		6912		C01904		2971746	6337100	4292930	4892421	2234421	3971715	5201796	5782597	3385968	4144841	3892008	5619841	3197577	2872637	3954846	5312270	3355231	2796781	2880605	5341814	4184444	3874946	4370675	7557031	4401116	4818980	3666697	4891749	2263139	3335506	4087813	3535350	2579048	3372309	3003767	4212564
1074	arabonate/xylonate	Carbohydrate	Pentose Metabolism	48255	HILIC	100006115	2700	165.04						21670644	14003653	30322424	20872008	8424307	16352307	15999989	12373687	10613764	16068798	14281228	17097718	11598312	12111328	16477344	26716138	21658700	15421235	12794641	14587259	22321166	17053034	21618256	21133430	9579097	16022589	12620622	21730030	20105420	17384510	12862548	17658228	14022965	10318374	12196757	19654020
1296	arachidate (20:0)	Lipid	Long Chain Fatty Acid	1118	LC/MS Neg ESI	893	6240	311.296	506-30-9	10467	10035	C06425	HMDB02212	35533860	53272064	129171360	38894780	45840332	62463476	74603360	48447072	49003788	53066600	104503072	51574424	44597276	48105668	78391400	73956456	45516424	53135672	85798936	47120008	48786964	46375792	93591120	45916064	66192588	62269472	130755400	63283436	38915640	49933176	89102664	67833728	76720912	61666752	59087536	113177048
1330	arachidonate (20:4n6)	Lipid	Polyunsaturated Fatty Acid (n3 and n6)	1110	LC/MS Neg ESI	229	5535	303.233	506-32-1	444899	392692	C00219	HMDB01043	229911312	383837056	924629376	180589728	301644096	445768800	220143584	267696624	225975040	242578512	246890272	197404880	213723056	250359136	205559968	97359728	400901120	366515104	292607648	247385472	396399264	385892896	560352064	395840704	494842496	504508672	882904000	1288764288	221870176	259158576	330148384	66367800	497222656	104838648	424397536	256927168
1588	arachidonoylcarnitine (C20:4)	Lipid	Fatty Acid Metabolism(Acyl Carnitine)	57518	LC/MS Pos ESI hydrophobic	100015837	1353	448.342						407365	179381	454910	122501	160391	270755	83756	137800	219204	417381	319030	304872	96115	148104	96897		264242	215264	155266	145967	217648	195922	204970	145199	266840	199354	363418	99837	151871	173999			282176
1587	arachidoylcarnitine (C20)*	Lipid	Fatty Acid Metabolism(Acyl Carnitine)	57513	LC/MS Pos ESI hydrophobic	100015833	1512	456.405			28639199		HMDB06460	1122000	2478596	1439334	1894121	740740	682827	611702	1005277	1129049	1158883	1112949	2673449	958341	903534	862527	1034945	1671036	1367572	1021725	1518394	1586265	2006447	1381021	2299878	1507246	1808011	2132774	1396811	940944	1497872	1834153	1890413	1396141	929648	1092927	1126823
416	argininate*	Amino Acid	Urea cycle; Arginine and Proline Metabolism	57461	LC/MS Pos ESI hydrophilic	100002769	2150	176.103	157-07-3	160437	140984		HMDB03148	219862	44711	147775	532775	62958		57967	63509	56324	94394	64723	50830		96202	126709	169276	126168	82656			61700	82009	78759	92266	136676	64176		81592	204780	110980	150952	282744	86495		122565	132397
381	arginine	Amino Acid	Urea cycle; Arginine and Proline Metabolism	1638	LC/MS Pos ESI hydrophilic	231	2825	175.119	1119-34-2	232	227	C00062	HMDB00517	537685312	579949568	781548160	683150912	558003840	691011904	616777152	563308416	745293440	727992576	939396288	742861568	658310464	758747904	810791936	811804608	737773248	688854656	749197120	649678336	706549504	702735552	849220032	726762368	774386560	757661760	869126080	708238336	652716160	741303552	879898560	779316096	661985024	765502784	625263488	689356480
382	argininosuccinate	Amino Acid	Urea cycle; Arginine and Proline Metabolism	15497	LC/MS Pos ESI hydrophilic	232	2745	291.13	156637-58-0	828	805	C03406	HMDB00052	6524027	10515775	14621338	9936078	5850579	12765360	15497368	8322773	12487163	18556956	11779624	13429798	6670169	6332351	13337035	24664066	9835877	8380550	7266491	8029324	12350613	9195027	8265513	11404580	13112829	14188009	5784264	12555452	10335071	12762325	18848736	14643041	7827810	11233419	7715067	12221457
3785	ascorbate (Vitamin C)	Cofactors and Vitamins	Ascorbate and Aldarate Metabolism	32354	LC/MS Pos ESI hydrophilic	233	770	177.039	134-03-2		10189562	C00072	HMDB00044		61615904		13950539	4257755	23610374	20378200	55715816	19906076	28246628	37274792	24420320	9287987	16305830				24141830	28298084	10610776	1402313	19329484	615217	64977420		23931476	2364983	11665437	13550087		32792248	168179	15561496	22714846	17802638	14381975
38	asparagine	Amino Acid	Alanine and Aspartate Metabolism	512	LC/MS Pos ESI hydrophilic	917	1225	133.061	70-47-3	6267	6031	C00152	HMDB00168	213562752	226132784	321382784	231776864	166730928	257178528	247953232	175251216	234307296	279829760	223400912	238163648	238880240	224503696	287345664	303787616	255563712	242367504	228471856	198341552	244323648	244674448	254145536	264093088	227264208	222920384	213062352	179115904	159393232	207196480	319516640	256012032	240292128	280233472	214723008	224635024
34	aspartate	Amino Acid	Alanine and Aspartate Metabolism	443	LC/MS Pos ESI hydrophilic	234	1165	134.045	56-84-8	5960	5745	C00049	HMDB00191	532411776	558747328	479495072	405321344	355565504	444122112	439371296	740656320	406600928	510704672	369442400	394694912	410283296	419668896	340479168	352632192	385598560	348584480	284283136	401251808	512538272	488665472	459667968	527990976	295277728	301118496	210818624	237007488	292559648	321897920	332135552	308018016	416094848	302939776	345026528	320285600
1431	azelate (C9-DC)	Lipid	Fatty Acid, Dicarboxylate	18362	HILIC	2029	2520	187.098	123-99-9	2266	2179	C08261	HMDB00784	12885710	5853666	18128732	8991502	2655562	4928125	5519119	6362980	8178019	6097356	6337830	6132837	5151419	4765732	4799866	5887632	5680496	5003910	3589070	3555745	5910773	4703889	5961463	4265777	4597238	4031943	4456312	5030349	4387763	4061557	3812946	4955880	3346671	3791499	3982843	4056530
2645	behenoyl dihydrosphingomyelin (d18:0/22:0)*	Lipid	Dihydrosphingomyelins	57331	LC/MS Pos ESI hydrophobic	100009026	3150	789.684			24846880		HMDB12091	930085	6168082	6636433	4646269	1157133	1217260	4914478	3619469	1473493	2172483	3857250	6141915	2245142	2029333	3309569	4378943	1520043	1156663	2477968	2682516	1229236	1373796	3187956	4277783	2071199	2208596	2630208	3340113	939738	1468870	2238077	3398381	1286206	2392389	706273	4346000
2651	behenoyl sphingomyelin (d18:1/22:0)*	Lipid	Sphingomyelins	48492	LC/MS Pos ESI hydrophobic	100006294	3083	787.669			24846873		HMDB12103	45361940	63481176	83699800	57976968	53064848	68671232	59313384	57403292	59346424	85599936	66193452	85342288	62078700	56400496	64842592	67415472	58519812	47323084	55877344	55678352	64613376	60779640	66295048	67242240	73394520	60212784	72375768	68407952	45015896	62842304	62087876	81799312	62289736	45658352	41411944	66079148
1590	behenoylcarnitine (C22)*	Lipid	Fatty Acid Metabolism(Acyl Carnitine)	57514	LC/MS Pos ESI hydrophobic	100015832	1561	484.436			28639204			275546	727873	437233	655655	166000	142312	170832	227558	288455	277946	306131	730336	230372	264591	178833	298419	446274	346464	321361	410587	506102	638259	570597	702583	372507	398759	517245	356887	263520	359053	529428	550919	441657	285552	346140	344750
3894	benzoate	Xenobiotics	Benzoate Metabolism	15778	LC/MS Neg ESI	100000008	1750	121.029	65-85-0	243	238	C00180	HMDB01870	1116789	899367	944614	708202	780905	2770193	901635	764689	1525407	3403873	1784615	877832	1559890	940542	7676151	6249151	879985	929529	690708	890416	841214	796286	783248	750271	946068	1107982	841648	801616	834765	956593	752616	1157353	1212308	19490250	1406215	2842939
3688	beta-alanine	Nucleotide	Pyrimidine Metabolism, Uracil containing	55	LC/MS Pos ESI hydrophilic	244	1905	90.055	56-41-7;107-95-9	239	234	C00099	HMDB00056	18701062	20788972	18018312	19822206	15880088	17492084	22050738	32026004	22872322	23497528	14451147	20723178	15027152	16059735	16783800	20613338	24568716	20885360	20912150	22365612	18281408	14363613	15875767	19872464	24463736	21019808	19540630	18446876	20318788	23043078	24191474	23204400	19060716	16233402	18150892	17133032
53	beta-citrylglutamate	Amino Acid	Glutamate Metabolism	54923	LC/MS Neg ESI	100003271	530	320.062	73590-26-8	72715786	19992713	C20775		3655608	2188806	3270282	2025578	1255199	3770556	1980005	2817101	1252095	2400157	2511251	2190511	2633146	2301958	2447931	2652621	1463617	1347262	1365840	1778191	1570948	1542324	2026457	2672016	2199758	2307094	1619284	1869844	5439975	1531522	1430844	1927747	1373628	1228948	1661334	2375996
4147	beta-guanidinopropanoate	Xenobiotics	Food Component/Plant	35101	LC/MS Pos ESI hydrophilic	100001411	2145	132.077	353-09-3	67701	61020	C03065	HMDB13222	1360195	2082031	4422319	2524698	2241765	1775674	3211313	1973895	3205677	3967181	3689287	3017391	3257862	3160690	5376779	5022632	2133522	2582184	3012425	2643111	1972706	2939957	2856323	2167378	3643940	2267474	2483510	2765488	3689736	3217759	5057937	4418136	1577674	3441037	3438905	2169791
287	beta-hydroxyisovalerate	Amino Acid	Leucine, Isoleucine and Valine Metabolism	12129	HILIC	1442	1149.8	117.056	625-08-1	69362	62571		HMDB00754	1330067	1424261	1289214	1366355	1431093	1822053	1317574	1624233	1456298	1734029	852195	1550244	1499987	1121598	1715806	1694202	1226928	1355016	1338259	1552313	1611278	1332800	1185080	1925889	1664671	1456890	1434205	1313364	1266943	1345676	1216669	1066759	1362490	1193891	1404941	1001088
6	betaine	Amino Acid	Glycine, Serine and Threonine Metabolism	3141	LC/MS Pos ESI hydrophilic	799	1064	118.086	107-43-7	247	24219951173	C00719	HMDB00043	322116960	396431296	436704448	264794000	291084736	362812000	295519456	316904928	478120800	554392384	350686656	405038400	693832640	747199232	611822144	593062208	534135616	536343040	298724064	378574048	541364672	507260064	417118784	438366432	536087904	519554176	376472224	327631328	327724800	388434848	317033696	273452448	398333344	277101248	425608800	308848992
3838	bilirubin (Z,Z)	Cofactors and Vitamins	Hemoglobin and Porphyrin Metabolism	43807	LC/MS Pos ESI hydrophobic	1090	1840	585.271	635-65-4	5280352	4444055	C00486	HMDB00054	251141	707752	685546	148692	280904	374726	50322	97758	118710	138722	120167	725256	122909	166702	86808	466127	139689	180974	303022	763278	168023	170374	206215	681931	270114	256580	60427	378901	208070	160712	158040		155144	115348	119844	1057903
3841	biliverdin	Cofactors and Vitamins	Hemoglobin and Porphyrin Metabolism	2137	LC/MS Pos ESI hydrophobic	250	1016	583.255	55482-27-4;55482-27-4	5353439	10628548	C00500	HMDB01008	239723	480087	426739	380919	358715	536660	658004	528544	395587	661791	292235	518552	475920	175764	229100	325618	304443	202904	160887	196300	434852	394406	448815	775338	206536	220198	333100	426436	241327	239334	246493	147954	209609		217961	333836
1513	butyrylcarnitine (C4)	Lipid	Fatty Acid Metabolism (also BCAA Metabolism)	32412	LC/MS Pos ESI hydrophilic	100001054	2860	232.154	25576-40-3	439829	184820	C02862	HMDB02013	24108672	45554384	35618112	9616457	15005519	25069350	6391606	34380660	22298128	15860541	25233308	28067536	73974928	72934656	64534780	56808180	56209916	44118468	28668394	73309576	10949057	11116276	24031514	15414399	19040416	14940047	38785176	91598144	25470478	25158430	14525737	18117124	32585472	33289418	45831052	87678824
221	C-glycosyltryptophan	Amino Acid	Tryptophan Metabolism	48782	LC/MS Pos ESI hydrophilic	100006379	2700	367.15	180509-18-6	10981970	9157171			1118548	1312231	1018694	925788	742456	997572	833169	1109175	954733	1238020	1038398	1314138	1217877	1309097	1292228	1347882	1121153	872744	853398	1311670	1054817	1083901	1098471	1423340	1283077	1297923	1039259	1288389	1590737	1229579	1275759	1850621	1064311	832085	1172763	1145478
55	carboxyethyl-GABA	Amino Acid	Glutamate Metabolism	40007	LC/MS Pos ESI hydrophilic	100003260	2085	176.092	4386-03-02	2572	2474		HMDB02201		521797	469043	550738		647781	649073	352239	865868		756070	626548			347195		275394									415388	575645	725456			955663					869830
1612	carnitine	Lipid	Carnitine Metabolism	15500	LC/MS Pos ESI hydrophilic	100000007	1978	162.112	461-05-2	10917	10455	C00318	HMDB00062	105631184	64309620	116780168	53169856	66736628	75122224	40965488	73036672	109485296	130051040	100861104	66468068	66359228	68294560	46226992	36744716	116182384	102906904	77532752	64159924	101276232	98101072	90744304	67569368	106579944	102659176	86525024	39978672	97712568	92504384	49183668	42944340	88311736	58522216	83990752	34345060
77	carnosine	Amino Acid	Histidine Metabolism	1768	LC/MS Pos ESI hydrophilic	249	2942	227.114	305-84-0	439224	388363	C00386	HMDB00033	6237550	6392221	7610508	3766049	6867090	11504692	3890338	11085863	10265624	13178492	8026761	6487617	9273073	10898344	4423342	6549555	6526011	7276232	4903402	5083626	2686732	3542759	5147081	7519956	7650964	6136704	5243750	4325680	4932123	4298862	2972391	3146584	9956296	5895214	9710907	7423531
3861	carotene diol (2)	Cofactors and Vitamins	Vitamin A Metabolism	57636	LC/MS Pos ESI hydrophobic	100015967	1904	568.428								166091			109217			51201					80411	106026					64156	95654	72998	263471		425145	441909	551159	1025459								91732
205	catechol glucuronide	Amino Acid	Tyrosine Metabolism	53243	LC/MS Neg ESI	100009326	1742	285.062		75124209				86731	174788	157708	33602		143776	75097	103594	47724	120965	71946	249736	73600	86353	65629	150123	24655			31851	29391	47676	52833	63424					141490	118836	77774	17939	35070		45020	35275
3912	catechol sulfate	Xenobiotics	Benzoate Metabolism	35320	LC/MS Neg ESI	100001605	1906	188.986	4918-96-1	3083879	2341024		HMDB59724	283683	763378	713720	67822		125186	62666	136569	46848	43085	66516	788013			92570	123363					52344	93983	122617	127952					86500
2600	ceramide (d16:1/24:1, d18:1/22:1)*	Lipid	Ceramides	57437	LC/MS Pos ESI hydrophobic	100015727	3850	620.598						1181122	1230672		2727502	1334593	1838736	2199997	2123733	110442	2138664		2796164	1613191	1443201	1966808	2778925		1109370	1430761	1813611	1718245	1708336	1418021	1727683	1628414	1625121	1491869	2269636	957805	1674336	2204648	2462979	1351609	2034349	961190	2838018
2596	ceramide (d18:1/14:0, d16:1/16:0)*	Lipid	Ceramides	57432	LC/MS Pos ESI hydrophobic	100015735	2477	510.488						2952399	2734672	3317821	5661044	3828990	4505051	6458612	2783039	5149573	5659812	4909992	5162324	3860683	4686996	4765394	7087954	4270769	4504271	3662241	3318278	5093814	4760252	3923340	2799087	4094860	5126149	3175936	5731848	3285049	4193876	6828234	5766851	3764904	6092674	3793425	6560581
2601	ceramide (d18:2/24:1, d18:1/24:2)*	Lipid	Ceramides	57443	LC/MS Pos ESI hydrophobic	100015744	3858	646.613						12715915	26485734	21879876	23748890	23381752	27271716	25125496	21247744	25750534	35621604	19688348	34365948	19628618	20820472	21071536	22806678	23670484	20387850	18517596	26754476	34895780	29674202	20366728	37787288	25147736	25264794	21563072	25311286	14588120	30243382	28946852	27092852	26688574	24808178	18691176	27156854
2939	chenodeoxycholate	Lipid	Primary Bile Acid Metabolism	1563	LC/MS Neg ESI	1123	5264	391.285	474-24-9;474-25-9	10133		C02528	HMDB00518	24232522	18297146	365497760	4617012	88789400	229026992	38781452	19215562	13123773	14308818	93060816	10173537	29313058	24735608	226254464	16520976	30764296	27412986	70560752	17893092	13329707	12646078	20649418	62316836	29376528	22242440	42092420	24078832	1140174	2965184	2997849	17762936	15299863	70249880	18001426	61322740
1831	chiro-inositol	Lipid	Inositol Metabolism	37112	HILIC	100001859	3191.2	225.062	643-12-9		10254647	C19891	HMDB34220	6690156	12742735	18272922	10661505	7673053	17311332	24073988	7969510	9639259	13809612	19073022	18170314	5297263	5358893	13389669	18323976	8578356	7763469	13505990	14010279	12720464	11855713	18612310	15092254	9766033	10933314	12368821	16984618	8378333	11749936	15328455	10306649	5728266	9984609	6782207	11703788
2936	cholate	Lipid	Primary Bile Acid Metabolism	22842	LC/MS Neg ESI	136	5165	407.28	81-25-4	221493		C00695	HMDB00619		441119	1162606		882405	2191735		84606		378181	505557						610342	1006566	652647	883005				420282	684460	582938	498143									409428
2735	cholesterol	Lipid	Sterol	63	LC/MS Pos ESI hydrophobic	266	2707	369.352	57-88-5	11025495	4937803	C00187	HMDB00067	38486092	54211852	59452036	54486316	41162464	49613764	50454648	43737856	42503756	60811072	51119784	62194944	46669076	45929164	49953484	54859612	51221584	43419136	43179868	51350880	55105420	50770064	49653152	55857440	53863180	55539968	54663596	49081348	33751756	52301416	64663812	59952700	52946240	43688052	37942912	49339416
1859	choline	Lipid	Phospholipid Metabolism	15506	LC/MS Pos ESI hydrophilic	1256	1961	104.107	67-48-1	305	149278	C00114	HMDB00097	1311550208	1191515648	1100825728	1324065536	1060631488	1100440448	1679504512	1244739200	1382925184	1407270528	1025475776	1499973632	1100117120	1030969600	1166153472	1917857536	1247758720	1110676224	905304192	1219221888	1445131904	1339991424	1091583616	1477455232	1263464192	1199531008	1019076672	1470675840	1362533376	1272834048	1646145792	1394041216	1300211712	1077752832	1297688064	1379870208
1860	choline phosphate	Lipid	Phospholipid Metabolism	34396	LC/MS Pos ESI hydrophilic	267	700	184.073	72556-74-2	1014	119298	C00588	HMDB01565	682772224	529547520	812452928	535300096	589361792	765778688	696091200	502016768	835762432	881129088	654234432	519784064	734318080	801220672	682872256	495470560	862986752	897648000	615882624	578045248	900613248	887895360	719049472	666266240	853888960	844650944	602429504	423359712	676188288	748780032	546725312	453022464	738352640	578100864	827331840	386095488
4169	cinnamoylglycine	Xenobiotics	Food Component/Plant	38637	LC/MS Neg ESI	100002253	3127	204.067	16534-24-0	709625	618829		HMDB11621	137720	99872	114874	42464	32776	118981	29248	42378	131406	209751	344077	141353	768725	680887	644495	747917	245573	287376	186527	220681	188837	185395	224176	167058	69365	72594	46685	99700	614310	892616	426315	151942	114129	95894	138991	201919
73	cis-urocanate	Amino Acid	Histidine Metabolism	40410	LC/MS Pos ESI hydrophilic	100003425	2406	139.05	7699-35-6	1549103	1266070		HMDB34174	56589464	1405013	5024343	23828804	706830	697611	6892782	964119	6395623	960360	1146172	5829691	576635	971899	1040782	1719522	7522735	1347514	1174336	1137855	1187459	5900345	1593546	794246	666701	605041	607349	969801	381142	951558	481113	571438	545474	630788	976085	602760
1217	citrate	Energy	TCA Cycle	1564	LC/MS Neg ESI	1124	582	191.02	77-92-9	311	305	C00158	HMDB00094	30713852	28824858	44931272	13825363	18704240	66231752	21270494	34708108	62903908	123885560	48197236	30823440	40082352	41555952	15612307	36131192	60589684	42655904	9465552	18881482	24572916	20601474	19058550	40556868	39792684	38897224	13692046	26683936	34473296	47081216	8030895	5169953	32431328	11500802	40533368	62039032
390	citrulline	Amino Acid	Urea cycle; Arginine and Proline Metabolism	2132	LC/MS Pos ESI hydrophilic	391	1520	176.103	372-75-8	9750	810	C00327	HMDB00904	43700084	44618772	96824464	63438216	39214124	64842176	67244416	38038700	54115928	77570552	66266584	64208072	46625932	54931396	78165688	82929544	62270704	59665268	72345736	65513268	83945432	82453736	90092536	83276608	35454200	37175784	39351320	41216608	40910596	54116612	58988612	58649272	59344484	88958056	63944760	65071860
422	creatine	Amino Acid	Creatine Metabolism	27718	LC/MS Pos ESI hydrophilic	1221	1947	132.077	57-00-1	586	566	C00300	HMDB00064	1723147648	840970624	1674965888	1295320192	1014706496	1138678144	1064006912	964577664	1365224960	1434743040	1405325056	1106184704	1113891840	1179800192	1204219392	1138496512	1258999296	1158464256	1174902144	1050647936	1219521024	1213745536	1313367168	919156864	1341067904	1308125312	1265625088	1071912000	1628840960	1377637632	1178527488	1174032768	1326319232	1232192768	1273309824	1150705536
423	creatinine	Amino Acid	Creatine Metabolism	513	LC/MS Pos ESI hydrophilic	275	2055	114.066	60-27-5	588	568	C00791	HMDB00562	66006288	91015568	96602872	57469792	51240752	130388696	85421904	119708056	95228120	119214984	108476064	92443328	79507968	88432352	70831032	91674600	74434160	77674888	59188580	72730904	85461704	89899472	69592136	103858416	89042312	114680608	73130696	96817688	118527384	98609112	92141248	73478552	91803784	77960064	89031648	149948208
380	cyano-alanine	Amino Acid	Methionine, Cysteine, SAM and Taurine Metabolism	35660	HILIC	100001645	1516	113.036	6232-19-5	13538	12950	C02512		732241	337135	166179	306717	498740	695997	472750	435787	462506	736446	429435	573127	316671	365217	290468	446877	394451	273868	91018	272092	543074	493810	302091	491914	462841	434764	387266	501647	648115	670902	562694	427387	534579	177210	437831	297797
357	cystathionine	Amino Acid	Methionine, Cysteine, SAM and Taurine Metabolism	15705	LC/MS Pos ESI hydrophilic	310	2270	223.075	535-34-2	439258	811	C02291	HMDB00099	5521136	3761043	1712248	1054209	16635376	15463167	7304635	19965468	17258020	15806731	4625426	2236928	7455570	8376656	1027980	691087	11604537	10105701	2845070	3209173	8444133	8511613	1128251	3072919	32168016	31224122	17352170	11192947	9905222	8775332	3790585	3526596	12234863	2634386	9907335	2883001
359	cysteine	Amino Acid	Methionine, Cysteine, SAM and Taurine Metabolism	1868	LC/MS Pos ESI hydrophilic	800	1475	122.027	52-90-4;56-89-3	5862	5653	C00097	HMDB00574	9982610	41490376	39775500	62220696	57217888	45249812	30412644	26000478	59366580	66174652	72912936	34108072	32316070	53968824	11875848	20255184	23416424	53879628	44697608	13150655	71437288	74109712	62147700	49043088	43856264	67740512	42745728	16353055	34429808	45808824	61803564	3729286	61985464	37161292	44177880	23036604
364	cysteine s-sulfate	Amino Acid	Methionine, Cysteine, SAM and Taurine Metabolism	22176	HILIC	100000808	2273	199.969	1637-71-4	115015	102939	C05824	HMDB00731	663143	964960	1545019	472279	434613	661485	2227963	909598	566557	497030	5533744	1185067	675095	518460	4627107	883018	184378	87008	907378	116854	498915	416843	1123635	1102216	426856	329279	1508936	1061869	457117	429310	4570512	787709	518978	597257	372853	2337054
371	cysteine sulfinic acid	Amino Acid	Methionine, Cysteine, SAM and Taurine Metabolism	37443	LC/MS Pos ESI hydrophilic	100002113	597	154.017	207121-48-0	109	107	C00606	HMDB00996	533745	100471	136414	125955	117700	133634	117122	236785	106751	156641	72699	175013	143184	149007	77973	103538					183573	171345	105094	265249	193348	107012			110797	142440	87561	1116480	154678	46583	83056	53154
457	cysteine-glutathione disulfide	Amino Acid	Glutathione Metabolism	35159	LC/MS Pos ESI hydrophilic	100001437	2465	427.095	13081-14-6	4247235	3455404		HMDB00656	12547916	18932936	36697420	9444939	28073376	50212416	24672352	34893648	49147480	58531912	32744148	5669290	45239304	44958876	22524616	10841717	31186940	23735348	33719612	8040555	43496864	39644004	30613400	11756315	55384524	49676740	27224216	15738541	35806884	50207704	13517387	8466832	27024152	20434008	38828544	15045571
460	cysteinylglycine	Amino Acid	Glutathione Metabolism	35637	LC/MS Pos ESI hydrophilic	278	2132	179.048	19246-18-5	439498	58762	C01419	HMDB00078	287188	1846540	1888174	1120115	2095876	2657003	1486804	1370479	3185510	3400908	4451142	555451	2700672	2988436	1929825	291994	1340337	2418886	3511062	1201095	2826920	3198790	4385323	1405884	2377173	3724043	7915536	761079	1751316	2868794	2353919		2680725	2645394	2374587	528475
461	cysteinylglycine disulfide*	Amino Acid	Glutathione Metabolism	62103	LC/MS Pos ESI hydrophilic	100002466	2547	298.053	70555-24-7		17215992		HMDB00709	2902443	583078	1747405	1410219	1029656	1854898	3593902	4503658	1622512	1898528	6109593	1626647	1695196	3278564	14898765	1526368	526021		1336722	387956	958595	963648	4192916	2262308	1523433	823392	11210803	4161629	4053767	2047384	2703023	3702401	1518326	5459647	1511991	3836231
365	cystine	Amino Acid	Methionine, Cysteine, SAM and Taurine Metabolism	56	LC/MS Pos ESI hydrophilic	279	2000	241.031	56-89-3	67678	575	C00491	HMDB00192	54618992	14586716	27422052	64230232	16420558	33966424	55946668	57958984	31807168	38840344	42912656	61320880	28741676	40047816	29797442	66961972	5637468	4385155	13244260	2632259	32770788	28531800	46317976	93315976	30662628	23629928	48546496	61268640	60628716	37425368	73793656	93640136	47123428	54381728	34178576	71959376
3699	cytidine	Nucleotide	Pyrimidine Metabolism, Cytidine containing	514	LC/MS Neg ESI	827	1325	242.078	65-46-3	6175	5940	C00475	HMDB00089	365047	7052492	24142504	15955881	402591	1996153	16304368	10314760	560764	1217601	12904476	11624673	2197346	786222	31921664	33019976	331878	979796	15880271	6740624	789116	832600	16754212	7411519	604859	1114621	16522779	23655472	245977	886555	23250600	32789956	555194	27515284	783530	29760944
3697	cytidine 2' or 3'-monophosphate (2' or 3'-CMP)	Nucleotide	Pyrimidine Metabolism, Cytidine containing	61705	LC/MS Neg ESI	100019915	708	322.045								670883								523189			322412	1443977				1665990	848767			1345510	305504			1416736	1143828				302201		680623
1861	cytidine 5'-diphosphocholine	Lipid	Phospholipid Metabolism	34418	LC/MS Pos ESI hydrophilic	1220	725	489.115	33818-15-4	13804	21531769	C00307	HMDB01413	5181766	4643593	2467421	2287816	3064892	4962426		7456931	3999007	4672394	4470541	3670718	4419872	4497923			5419712	5547810	4151909	4720135	4077252	3934016	5281482	4008244	5357462	5229391	4697470	3333258	3967409	3509046		74981	4767620	1235056	5188493	4056273
1174	cytidine 5'-monophospho-N-acetylneuraminic acid	Carbohydrate	Nucleotide Sugar	36831	HILIC	1223	3900	613.14	3063-71-6	448209		C00128	HMDB01176		304458	291589	231234	188704	215371	284867	140028	154687	184907	166942	235223	132094	78519	137765	314920	226267	137170	224633	154077	237506	149391	334583	165378	348501	309389	251812	76507	81691	152871	186538	271640	185229	224498	188742
1866	cytidine-5'-diphosphoethanolamine	Lipid	Phospholipid Metabolism	34410	HILIC	100001407	4210	445.053	72842-05-8	123727	287	C00570	HMDB01564	1756103	1078866	449818	390958	771030	1234065		1761878	851181	1147025	944962	828343	1323017	1221385	47830		1391881	1149907	587212	950567	777449	735707	920308	838643	1222569	1141310	784330	885823	1311572	985074			1222832	238495	1309413	871424
3700	cytosine	Nucleotide	Pyrimidine Metabolism, Cytidine containing	573	LC/MS Pos ESI hydrophilic	881	2060	112.051	71-30-7	597	577	C00380	HMDB00630	647720	715851	1691463	488289	781489	2624098	1994560	1457420	730402	955195	2383759	542618	453574	727214	846958	572334	606763	600687	941770	696048	449636	476051	611420	522140	284256	472968	521000	263077	493174	426393	630024	506655	1126636	1319962	584589	1492038
4187	daidzein	Xenobiotics	Food Component/Plant	32453	LC/MS Neg ESI	100001219	3566	253.051	486-66-8	5281708	4445025	C10208	HMDB03312	1404689	3278273	6427221	210329	378320	2818827	99596	781962	1722484	1483409	3589018	2951519	8872580	4965451	3000563	3522177	3967900	2133130	1364860	1883000	970411	730813	2517353	896628	2428274	1568526	2054983	1669746	550024	1033593	935850	198204	792399	1162782	1260492	7605909
4188	daidzein 7-O-glucuronide	Xenobiotics	Food Component/Plant	62070	LC/MS Neg ESI	100020206	2580	429.083		11316354	9491321		HMDB41718	58975	79126	206046			79253		92336	281700	499128	192277	145651	143403	88598	82663	228250	155387	92580	20733	54241	124515	124525	73941	102298	112803	94177	89222	54367	87858	84427	35046	14274	67240	32897	55528	159079
4401	daidzein sulfate (2)	Xenobiotics	Food Component/Plant	48728	LC/MS Neg ESI	100006363	3330	333.008						27058	149348	57917			36489		53872			16509	164034	111729	64399	91361	314906	25012	41316	19921	80148				104227	22062		17477	137989				15066				114559
1561	decanoylcarnitine (C10)	Lipid	Fatty Acid Metabolism(Acyl Carnitine)	33941	LC/MS Pos ESI hydrophobic	100001251	1130	316.248	1492-27-9	10245190	8420677		HMDB00651			105669		22360				63192	64180	66567	48361			67125		55763	66253					39692		53778	76126	81399	33280	44351	24656	53129	34222	26906		80983	37031
3786	dehydroascorbate	Cofactors and Vitamins	Ascorbate and Aldarate Metabolism	34302	LC/MS Neg ESI	301	739.6	173.009	490-83-5	835	812	C05422	HMDB01264	5670259	22677176	16773134	12161571	8871078	6591959	14786406	42508100	5732242	9063868	11236201	31519956	4172162	3139370	15779720	12847969	4947105	5784948	12089098	15180688	5925491	6499014	15905529	20576204	6708629	10055217	20356916	15719178	5910745	12430254	18671702	9459212	6460416	13223469	5332524	9309839
1611	deoxycarnitine	Lipid	Carnitine Metabolism	36747	LC/MS Pos ESI hydrophilic	100001662	2052	146.118	6249-56-5	134	705	C01181	HMDB01161	46870100	63763980	45706108	52463760	48535816	66672644	48192136	62759776	57577244	83345712	85598680	44262640	73371088	91527744	58711912	66896676	43219312	61401552	56071044	45819196	70549344	91341528	58926424	88959712	56028576	88541840	44857860	62114696	105530264	72414944	85359096	62470232	85076216	96438120	94566232	84842688
2734	desmosterol	Lipid	Sterol	6065	LC/MS Pos ESI hydrophobic	306	2364	367.336	313-04-2	439577	388662	C01802	HMDB02719		1550037	1327071	2422475			1644567	585221			837003	1436387			2019804	3520760			1871581	2163296			614990	1165702	174343	201830	309429	2277188			1564390	3108848		2055189		2091946
1334	dihomo-linoleate (20:2n6)	Lipid	Polyunsaturated Fatty Acid (n3 and n6)	17805	LC/MS Neg ESI	1231	5730	307.264	2091-39-6	6439848	4944228	C16525	HMDB05060	37559560	63013756	132043576	34897260	52197072	82062048	68950496	62453444	51405304	53870044	71969504	54345584	48065888	50999124	68013808	61834584	56655216	58631636	65530688	46567752	59456036	49560428	180138864	86721056	160473184	159676880	341626176	256920960	29636172	50473960	64622748	49535536	100598680	62282612	66307680	153084576
1329	dihomo-linolenate (20:3n3 or n6)	Lipid	Polyunsaturated Fatty Acid (n3 and n6)	35718	LC/MS Neg ESI	100001739	5596	305.249	17046-59-2	5280581	4471954	C03242	HMDB02925	42818008	67363376	145582528	37230692	56908916	96321272	49597480	58424428	49312820	55040448	56358080	41564044	54843092	68405328	60360628	34370356	70228576	70282928	63245092	56812632	72984536	66940740	159522224	111611936	182412560	182438032	281448416	366953856	32335320	45323852	55157400	23181712	104535032	37080396	82380704	82210120
1593	dihomo-linoleoylcarnitine (C20:2)*	Lipid	Fatty Acid Metabolism(Acyl Carnitine)	57520	LC/MS Pos ESI hydrophobic	100015839	1436	452.373						425441	148064	357816	235589	196527	451119	85973	54149	304289	378481	609239	159740	125044	101987	104914		664702	828741	440792		252334	289386	725730		780779	770875	711780		166324	339384	324318	165926	504527	162196	311733
3655	dihydroorotate	Nucleotide	Pyrimidine Metabolism, Orotate containing	601	HILIC	923	1910	157.025	155-54-4	648	628	C00337	HMDB03349	741959	567111	6458419	1511143	759433	1878518	1132157	420804	1179735	1724905	2572376	876123	1033106	2019530	3168781	953701	3319009	2928100	3765001	1676383	2406136	2228941	5190425	1642236	1838789	1656096	1808528	1447958	963304	2500209	1802377	1296284	1993340	3826406	2566226	925414
1023	dihydroxyacetone phosphate (DHAP)	Carbohydrate	Glycolysis, Gluconeogenesis, and Pyruvate Metabolism	15522	LC/MS Neg ESI	309	603	168.991	102783-56-2	668	3833110	C00111	HMDB01473	19351608	10957886	12715011	3191392	9822793	5706292	1590150	17101052	8714411	8784470	5696623	6823390	12104460	11078569	6126049	888318	10306829	10566749	8012150	11391978	10207573	11844583	9086906	15547094	11994073	9822149	7272773	5378041	24307268	9082306	1631951	1307864	10660963	5055492	12070345	803972
396	dimethylarginine (SDMA + ADMA)	Amino Acid	Urea cycle; Arginine and Proline Metabolism	36808	LC/MS Pos ESI hydrophilic	100001810	2850	203.15	102783-24-4	123831	110375	C03626	HMDB01539	163146976	252942432	209879408	244813488	157613424	172825520	246281504	227974224	230973408	258700672	232525600	281559872	199602896	230381456	221969088	354543200	212220112	189240176	215890816	200444592	235566208	229971072	214845040	298077504	246044640	234941248	212509440	243180368	157732512	254184128	333712672	302937984	220761104	240601504	197992352	286685472
5	dimethylglycine	Amino Acid	Glycine, Serine and Threonine Metabolism	5086	LC/MS Pos ESI hydrophilic	806	1104	104.071	1118-68-9	673	653	C01026	HMDB00092	2713578	1454249	1224642	2183980	1230057	1958574	1616493	1938350	2083300	2927793	2196843	2658258	1192702	1378275	1211147	1895960	3179165	2981174	2558491	4259237	3765406	3363403	3675533	4604518	2144357	2461562	1772540	1929352	1851320	1869595	1871733	1875688	2396201	2249651	2418002	2467906
1333	docosadienoate (22:2n6)	Lipid	Polyunsaturated Fatty Acid (n3 and n6)	32415	LC/MS Neg ESI	100001182	6034	335.296	7370-49-2	5282807	4445934	C16533	HMDB61714	3815290	10582749	9626618	5233661	5647135	8147048	7053254	11223051	5680512	6556828	6459392	9325710	5902683	6024185	6681863	8642266	6612778	7064268	6575555	7728951	6516785	5715266	10041915	12215104	11503004	11673791	17526164	21021088	3283488	6381542	6502430	7178290	12985525	6870302	7653229	21264684
1596	docosadienoylcarnitine (C22:2)*	Lipid	Fatty Acid Metabolism(Acyl Carnitine)	57526	LC/MS Pos ESI hydrophobic	100015848	1493	480.405						444401	523508	211695	592101	353240	386487	208452	170102	566101	534654	649129	407165	208665	215689	118521		993408	724171	381608	117984	792880	864215	876452	367271	865793	1005147	885105	99506	195928	590783	621901	374370	872792	265224	657192	98687
1320	docosahexaenoate (DHA; 22:6n3)	Lipid	Polyunsaturated Fatty Acid (n3 and n6)	44675	LC/MS Neg ESI	100000665	5525	327.233	6217-54-5	445580	393183	C06429	HMDB02183	7982754	24838452	106104888	7491909	12530249	24463858	10603386	7754587	10495414	10098993	14725182	7756227	7857669	10447735	10102065	4448648	22985272	22511150	22364648	12213299	26413210	25189536	57951764	23143746	67366448	70416328	115933736	149135056	6312688	7288467	15573184	2090017	19340110	4688872	16550255	9932116
1319	docosapentaenoate (n3 DPA; 22:5n3)	Lipid	Polyunsaturated Fatty Acid (n3 and n6)	32504	LC/MS Neg ESI	100001181	5571	329.249	2234-74-4	6441454		C16513	HMDB06528	20887524	50679856	117900024	19924036	27121058	51171976	23638748	28502000	23007466	22904896	28018468	21951478	17896190	22634626	19048306	7276611	28682044	26255042	28064338	21142398	30731510	30878856	69957488	43564860	83275536	87939296	154548672	206208016	13387242	17004776	27193220	5736944	43407604	12930702	33476034	27312498
1332	docosapentaenoate (n6 DPA; 22:5n6)	Lipid	Polyunsaturated Fatty Acid (n3 and n6)	37478	LC/MS Neg ESI	100001580	5624.5	329.249	25182-74-5	6441454	4945614	C16513	HMDB01976	3428848	15005851	14445879	4206975	4217948	6202408	2201262	10357656	2412255	2544360	2069334	6465604	3986352	5200224	3666050	1483225	6477925	7389059	7341131	10044013	7206779	6505993	12896454	20950212	16572774	17733200	26961360	43476748	2744311	3475981	4090355	536726	7591102	1696379	6137681	4797564
1321	docosatrienoate (22:3n3)	Lipid	Polyunsaturated Fatty Acid (n3 and n6)	32417	LC/MS Neg ESI	100001195	5823	333.28	59708-86-0	5312556	4471981	C16534	HMDB02823	2347622	5663616	7084308	3013849	4338736	6209758	4356207	6014272	3871458	4265467	4184996	3992223	4571272	4835100	4426600	4815149	5977367	5441980	4617249	3897455	4862135	4154545	7040962	7888773	10349774	11478616	18446606	20906472	2220128	4567439	4474368	3354800	10621688	4099322	7707521	12236691
1337	docosatrienoate (22:3n6)*	Lipid	Polyunsaturated Fatty Acid (n3 and n6)	57467	LC/MS Neg ESI	100015762	5850	333.28						2928266	26294212	4897546	4120412	4252328	2989767	1757718	30162236	2423752	2707763	2709451	20223176	7954998	5586322	4082276	4349274	2598280	3061956	2559477	20044072	2838178	3291916	5561243	39773344	8841727	8143265	11017854	27946460	1871822	2617085	1685979	2270822	3298827	2031895	2788443	7946821
5029	ectoine	Xenobiotics	Chemical	35651	LC/MS Neg ESI	100001635	796.6	141.067	96702-03-3	126041	112069	C06231			134720	92199			105678	95780	118324		138850	54447	98283		104469	86199	155637	94943				127230	133223	64660	136980	114101	192233	93990	103487		99522	83047			73770	75817	37798
2712	eicosanoylsphingosine (d20:1)*	Lipid	Sphingosines	57597	LC/MS Pos ESI hydrophobic	100015870	1443	328.321						299775	216862	294921	160386	150509	170788	458151	975384	172162	216572	188172	702827	186253	198139	284182	943802	152189	106930	112048	153299	185121	198686	118802	264677	242553	241571	127840	340081	182412	190064	530503	6534224	155613	215252	138557	591901
1318	eicosapentaenoate (EPA; 20:5n3)	Lipid	Polyunsaturated Fatty Acid (n3 and n6)	18467	LC/MS Neg ESI	2050	5450	301.217	10-2005-9;10417-94-4	446284	393682	C06428	HMDB01999	6766475	6741829	28819060	5061740	7753422	13347683	5952865	3566120	7371865	7463924	9115751	4727903	5014526	6542507	4858911	3221723	11229087	9995412	6500482	3785373	11282713	11187440	16873172	6995550	9981881	10415145	19208274	23567856	4842514	5220164	8463795	1618552	14743023	2223062	12629571	3707345
1299	eicosenoate (20:1)	Lipid	Long Chain Fatty Acid	33587	LC/MS Neg ESI	100001335	5950	309.28		5282768	4445895	C16526	HMDB02231	38656940	76018176	134232032	42478808	41817376	76953992	82477232	88583312	47134100	56652592	104458088	73872328	54325940	48379296	89022952	101724752	49777488	57408420	92286232	66332936	45328044	42523928	113045200	87362008	88277552	85505984	193861568	141174048	33034324	48730200	81882080	76208680	82788496	69637552	62754864	174829456
1594	eicosenoylcarnitine (C20:1)*	Lipid	Fatty Acid Metabolism(Acyl Carnitine)	57519	LC/MS Pos ESI hydrophobic	100015838	1484	454.389						1163735	1358384	902626	1501094	563882	961755	239779	670338	904129	1205486	1346834	1586984	565644	458272	433886	221975	1530476	1464251	1022666	780841	928231	1122829	1371463	968977	1510040	1728956	1586976	367625	597481	1231441	1080778	815509	1076797	548629	913955	338996
4204	ergothioneine	Xenobiotics	Food Component/Plant	37459	LC/MS Pos ESI hydrophilic	100002154	850	230.096	58511-63-0	3032311	2297320	C05570	HMDB03045		631584	681378	829407	973861	2057231	1497505	1472105	2386219	2981614	2305692	1475406	1542151	1509006		486266	1444269	3128343	1852197	1671359	2957223	2597283	2690190	2367761	199221	2030903	1795990	1805230	1720895	2023162	2634862	182734	1334986	1626205	1663950	1267023
1304	erucate (22:1n9)	Lipid	Long Chain Fatty Acid	1552	LC/MS Neg ESI	1087	6355.6	337.311	112-86-7	5281116	7924	C08316	HMDB02068	6821686	17598632	21428448	9453386	9177308	14273383	15015110	19689276	9576487	11347231	17606200	19091452	10729126	10124081	18563332	24542256	9672414	10830612	15426850	15069409	10160786	9126606	19679112	19898972	17116044	17022720	29397056	29640166	6034356	9649832	14227516	16474111	19373062	15082241	13461846	44483432
4206	erythritol	Xenobiotics	Food Component/Plant	20699	HILIC	100000846	1491	167.056	149-32-6	222285	13835932	C00503	HMDB02994	102599	307577	196346	87900				183807		226686	219181	256580	105126	114707	137257	383621	215437	128849	108513	221050	144994	122920	238995	148100	129384	91764	174762	291777	142389	141025	105078		101561			277986
1209	erythronate*	Carbohydrate	Aminosugar Metabolism	42420	HILIC	100001320	2186	135.03	88759-55-1	2781043	2061231		HMDB00613	84214424	196698224	130087176	111387608	66472560	85210992	111486280	229942800	83485936	110839360	107069840	173128688	85251472	74873200	95894680	108479096	91063176	76353536	89187848	172167920	88803312	87813408	102433304	198622016	96802904	98210632	84262096	103029672	83020800	90509096	113801520	103889056	72606408	94265736	75424760	106885840
318	ethylmalonate	Amino Acid	Leucine, Isoleucine and Valine Metabolism	15765	HILIC	2054	2785	131.035	601-75-2	11756	11263		HMDB00622	1150840	1409916	1758796	813984	1305318	2078633	1698956	2229122	1447208	1770409	1432371	2027968	1766578	1795917	2065695	2845541	1580458	1116686	875056	2099142	1373105	1638041	1426040	1462359	1723818	1904048	1411068	3929744	854504	1179541	905412	887066	1181835	1161255	1444802	3086761
4212	ferulylglycine (1)	Xenobiotics	Food Component/Plant	54936	LC/MS Neg ESI	100010912	2239	250.072						189393	137025	455475		127001	348066	64359	170289	72290	196367	187166	101880	169185	132779	336296	299789	187524	210694	122949	209490	97689	121648	162063	152749	323305	480623	58304	128233	185716	199485	260955		70936	49811	85117	271675
3771	flavin adenine dinucleotide (FAD)	Cofactors and Vitamins	Riboflavin Metabolism	2134	LC/MS Neg ESI	327	2425	784.15	146-14-5;84366-81-4	643975	559059	C00016	HMDB01248	249491	310847	397140	372715	285994	355971	395853	312223	390759	493402	429727	343768	347989	369396	277397	423338	423191	340149	321005	291159	494157	436239	356339	350855	482442	482506	294223	274609	323050	461350	363807	284067	397367	367486	338312	420246
1128	fructose	Carbohydrate	Fructose, Mannose and Galactose Metabolism	577	HILIC	878	2065	179.056	57-48-7	5984	5764	C00095	HMDB00660	3817890	6345271	17649522	9767151	3282813	6421281	11304314	3435129	8305218	14018549	24044024	9709908	4677847	3225583	15361987	18375706	12536168	9557229	11744267	4864919	11514098	10636840	40327748	4939417	8165066	8961255	17125802	10553432	4765119	11574666	11984995	11814955	5394949	12704018	6751636	9959314
1021	fructose 1,6-diphosphate/glucose 1,6-diphosphate/myo-inositol diphosphates	Carbohydrate	Glycolysis, Gluconeogenesis, and Pyruvate Metabolism	46896	LC/MS Neg ESI	100002180	551	338.989				C00354		3016812	1086926	2584066	62372	1108864		19468	1839439	874869	843073	674502	346770	1372174	3033125	443138		1609701	2189271	1864054	2992163	2253887	2331989	1929856	4322375	4340668	2830724	1576597	52074	8094584	843355	35752		1467013	238855	2303739
1227	fumarate	Energy	TCA Cycle	1643	HILIC	330	3084	115.004	100-17-8	444972	10197150	C00122	HMDB00134	72840752	58791628	91783416	48817412	46248748	57508592	64919728	68877520	57909544	82989824	67465288	65001156	40926704	37317124	72584488	82164992	56940448	46641584	51326644	65955088	58816120	62683632	69638568	82157192	57004596	56780584	65272828	103608160	79037672	52467672	63232440	40375584	42122900	64384904	39921736	73774832
1154	galactonate	Carbohydrate	Fructose, Mannose and Galactose Metabolism	27719	HILIC	100001026	3085	195.051	299-28-5	128869	114198	C00880	HMDB00565	21439842	33241170	158351584	26481418	15741032	30336022	41331712	37441480	27638464	31047894	56421372	35242796	25906382	20341840	62219108	75987000	50294520	36007440	30244240	45463616	70268960	54947976	102537888	59032600	46855524	42864820	32237752	142412048	38088864	60977004	134725744	47869280	15877436	22937998	21510462	107474424
1145	galactose 1-phosphate	Carbohydrate	Fructose, Mannose and Galactose Metabolism	15706	HILIC	100000300	4552	259.022	19046-60-7	123912		C00446	HMDB00645	1800781	1624777	3611568	1092557	727975	1600167	631101	1664527	1076396	1766651	2207779	1746694	1843139	1366233	2267675	356762	1524210	1340235	1577403	1684571	1887464	1659034	2446645	2147532	1690387	1909521	1887427	3074082	1419013	1832701	435612	434773	1177783	1349381	1193135	718825
1146	galactose 6-phosphate	Carbohydrate	Fructose, Mannose and Galactose Metabolism	57615	HILIC	100001498	4725	259.022	6665-00-5	3034794	2299195			3253784	2281014	3909989	3807974	2315226	4528708	2663881	2408122	2369243	2919189	3060569	2974148	2940244	2324342	3663702	2161370	2339958	2673074	1889271	2758029	3382496	3202112	3008365	3019046	3224797	2847171	2561261	3054352	3900270	3908836	2365406	2213604	2764344	2572006	3206491	1780517
49	gamma-carboxyglutamate	Amino Acid	Glutamate Metabolism	38754	LC/MS Pos ESI hydrophilic	100002679	903	192.05	56271-99-9	40772	37241		HMDB41900	1221879	1165822	1137306	1054276	709953	975918	1028585	1350226	904321	1037422	1470375	1511528	770893	844968	1033729	1281738	994049	770145	1024193	1168166	929783	948850	1148236	1273713	1047326	1079819	913904	925250	1138995	897897	983503	1250037	687127	744208	759291	1207031
530	gamma-glutamyl-2-aminobutyrate	Peptide	Gamma-glutamyl Amino Acid	37092	LC/MS Pos ESI hydrophilic	100001502	2380	233.113	16869-42-4		21403151			273280	634629		192533	182631	322495	420860	624069	457565	687582	314422	459928	30167	369013	93794	183669	176537	60409		266578	483675	500532		753296	307343	424878	111413	157826	246739	113945			510001		305430	311051
520	gamma-glutamyl-alpha-lysine	Peptide	Gamma-glutamyl Amino Acid	55015	LC/MS Pos ESI hydrophilic	100010901	2784	276.155		65254	58747			1617241	4037429	1465693	1651107	997791	1414520	2797899	2984621	2496612	3835676	1540231	3726620	1668284	1471448	1500771	4098828	995202	851082	540221	1919061	2497863	2208862	1365804	6401639	2231949	2279058	1251975	2250511	1997488	2090271	2855154	3915993	1950523	1230688	1672772	2816356
521	gamma-glutamyl-epsilon-lysine	Peptide	Gamma-glutamyl Amino Acid	33934	LC/MS Pos ESI hydrophilic	100001262	2725	276.155	17105-15-6	7015685	5378717		HMDB03869	1118470	558182	436506	757395	647417	534391	372606	918577	624541	690984	379725	870932	1043337	1208692	444052	937845	1720192	1121187	410005	718060	777023	879275	329519		1320956	1298378	507493	1139230	1355038	1046312	759454	1158685	759142	417110	718461	1082286
512	gamma-glutamylalanine	Peptide	Gamma-glutamyl Amino Acid	37063	LC/MS Pos ESI hydrophilic	100001843	1986	219.098	5875-41-2	440103	389104		HMDB29142	2604890	6830560	3496507	3659875	3273266	4395300	6459452	8087919	6907931	8143527	3240870	3404080	3704743	3702541	2758755	4299455	3020614	2503205	1799779	5169571	7000184	5941990	3799588	5070671	5849018	6035229	2809370	3544874	4671952	5095840	3953878	3078000	5065602	1794579	4731155	3633753
529	gamma-glutamylcitrulline*	Peptide	Gamma-glutamyl Amino Acid	62104	LC/MS Pos ESI hydrophilic	100020241	1644	305.146						601517	1097245	1091372	810421	410150	1273075	1143196	685470	1486229	2597959	782301	348214	229507	786681	655106	767482	419812	514202	269198	556511	2247102	2153610	915556	1022315	498185	648444	75078		514008	857216	163950	279372	1058190	255056	1158473	363153
513	gamma-glutamylcysteine	Peptide	Gamma-glutamyl Amino Acid	1778	LC/MS Pos ESI hydrophilic	1036	2118	251.07	636-58-8	842	819	C00669	HMDB01049		4438326	658626	2073018	2283198	2721302	2235030	2290177	4451239	5052907	2774507	1086823	1523207	3176299	47828	485143	706156	2839846	1244693	1686953	4287166	5212734	1410922	3518376	590779	3859396	1138570	735616	2078272	1952626	2979427		3736140	842146	2825166	1024698
514	gamma-glutamylglutamate	Peptide	Gamma-glutamyl Amino Acid	36738	LC/MS Neg ESI	331	598.3	275.088	1116-22-9	92865	83831	C05282	HMDB11737	3398485	9141907	2830674	3902401	1987988	2456723	5202649	7766995	3366198	5057336	1939967	7874639	2730082	1971231	2234175	5894683	1248683	1406327	1216502	3953483	3806963	3395499	2888776	10818396	2551182	2523335	1927532	3623905	3152470	3434204	3530746	4212509	3516792	1885860	3114430	2428356
515	gamma-glutamylglutamine	Peptide	Gamma-glutamyl Amino Acid	2730	LC/MS Pos ESI hydrophilic	1140	1430	276.119	10148-81-9	150914	133013	C05283	HMDB11738	40268728	83834744	40434416	33499810	26845604	40609936	54607456	62228660	46504192	65150656	32494608	36792568	35409412	36929320	24628754	40657780	26176664	22157998	15993639	41115316	56355592	51784208	34215588	51439244	45114180	43990788	26201716	32080874	41015344	40407240	38912664	33020388	37010812	15102664	34066456	28673524
516	gamma-glutamylglycine	Peptide	Gamma-glutamyl Amino Acid	33949	LC/MS Pos ESI hydrophilic	100001294	1535	205.082	1948-29-4	165527	145071		HMDB11667	30173444	87654872	25872244	43772616	21662836	30001170	72137648	87571424	40708112	58761012	24319030	80398480	26452052	21820040	21972870	68822808	14957933	12058614	7771668	38371320	34124000	28775382	18613976	103410008	34884376	35259748	15082316	44365116	31217954	27329170	40160832	56167544	27069702	16962960	25074292	39713056
517	gamma-glutamylhistidine	Peptide	Gamma-glutamyl Amino Acid	18245	LC/MS Pos ESI hydrophilic	1235	2740	285.119	37460-15-4	7017195	5380197			1319689	2893296	1690475	1970966	887299	1332146	2135624	2106653	1556194	1939494	1519272	2488144	1080660	1121473	1637346	2825729	768878	549997	581952	1208989	1708588	1399489	1860863	3466287	1253050	1240777	1278294	1695855	1184272	1305359	2687901	2170896	1466722	1560221	1267569	2181317
518	gamma-glutamylisoleucine*	Peptide	Gamma-glutamyl Amino Acid	34456	LC/MS Pos ESI hydrophilic	100001485	2940	261.144		14253342	21403145		HMDB11170	371231	377165	276227	286516	161132	344283	312995	349434	339426	403415	246612	429509	251609	244468	275997	457789	254444	196778	118451	207639	404765	329693	273368	705768	239292	255066	181439	236828	311269	300271	434789	376008	313568	156939	343459	379937
519	gamma-glutamylleucine	Peptide	Gamma-glutamyl Amino Acid	18369	LC/MS Neg ESI	1268	1685	259.13	2566-39-4	151023	133115		HMDB11171	654930	1012374	531826	615849	403209	596551	797088	956636	797826	1073177	480639	1179349	685829	584409	495226	1019522	423627	345634	182461	457614	894770	705830	472923	1667643	486531	492484	353892	500413	578363	602966	825194	871117	669991	435646	624619	870770
522	gamma-glutamylmethionine	Peptide	Gamma-glutamyl Amino Acid	44872	LC/MS Pos ESI hydrophilic	100001313	2640	279.101	17663-87-5	7009567	5373147		HMDB29155	4690678	10862739	5929319	5827302	4283453	7975575	8988266	8967575	10015289	14416262	5407184	5013922	8077506	7916353	4635347	7620025	6666217	5331638	2653607	6612834	12221209	10694842	5343654	9106046	11821330	13424949	4365516	4857754	10050754	11673850	7756013	6800548	7987717	3620694	7413258	6815292
523	gamma-glutamylphenylalanine	Peptide	Gamma-glutamyl Amino Acid	33422	LC/MS Neg ESI	100000491	1825	293.114	7432-24-8	111299	99868		HMDB00594	403044	628712	631029	395941	215404	361594	551207	606172	477488	703204	464557	664791	457366	362635	445539	749989	312277	224422	137254	335555	529987	461333	492621	1017724	412721	420254	276821	620388	418148	440697	505348	617877	376283	303090	367073	641821
528	gamma-glutamylserine	Peptide	Gamma-glutamyl Amino Acid	54914	LC/MS Pos ESI hydrophilic	100009231	1351	235.092	5875-35-4		18691889			5387825	7753021	4185909	5595759	3411718	5608308	9791037	7849680	6837949	10435130	4376537	8290774	4451802	3556121	2821185	9244203	2760320	2041591	1585797	4072438	7020116	5488505	3774634	11516440	5528307	4465277	2728055	4721451	5095075	5070654	8498558	7979349	5467317	3167631	4955008	5822143
524	gamma-glutamylthreonine	Peptide	Gamma-glutamyl Amino Acid	33364	LC/MS Pos ESI hydrophilic	100001314	1750	249.108	5652-48-2	76078708	21403107		HMDB29159	891780	1183811	685485	884307	372405	629748	913563	1024288	1326947	1635467	605500	1236682	885944	932930	719044	1754986	1088634	873529	208034	611695	1749752	1331880	644993	2490283	1485934	1302061	528524	719818	690847	720575	1040168	1183676	1145199	491940	1092571	969608
525	gamma-glutamyltryptophan	Peptide	Gamma-glutamyl Amino Acid	33947	LC/MS Pos ESI hydrophilic	100001295	2975	334.14	66471-20-3	3989307	2302065		HMDB29160	104982	259055	134274	206356	114467	90548	256040	244144	323893	405898	131510	265483	187583	188463	154229	399653	100399			103139	229703	196122	121337	473944	249756	160258	82926	141392	143544	193339	290559	278525	215739		173043	240920
526	gamma-glutamyltyrosine	Peptide	Gamma-glutamyl Amino Acid	2734	LC/MS Neg ESI	1102	1240	309.109	7432-23-7	94340	85142		HMDB11741	237704	395367	466859	285659	126008	207593	340327	342292	288476	447454	314979	472538	233931	218478	290451	503641		133582	74413	188775	329075	272170	336996	643057	281641	236802	120668	414204	226598	248957	367438	344111	212333	164160	201030	409551
527	gamma-glutamylvaline	Peptide	Gamma-glutamyl Amino Acid	43829	LC/MS Pos ESI hydrophilic	100001126	2700	247.129	2746-34-1	7015683			HMDB11172	524370	664225	618513	327741	347925	470788	455722	605497	719197	720644	458933	542881	495986	454962	331096	715956	765347	829397	221534	497082	656928	744288	495160	1054336	502805	375359	232237	306010	529227	395092	603588	559471	711934	305932	760371	578409
3815	gamma-tocopherol/beta-tocopherol	Cofactors and Vitamins	Tocopherol Metabolism	52473	LC/MS Pos ESI hydrophobic	100008998	2384	416.364							144009	834163	302997	204040	313172	334742		298417	386833	712331	135821	97104	107002	245975	122013	309050	287825	550979		128325		309801	109752	73357	71024	322384	121958		119032	679357		166199	633174	225531	101085
4054	genistein	Xenobiotics	Food Component/Plant	32448	LC/MS Neg ESI	100001221	3754	269.046	446-72-0	5280961	4444448	C06563	HMDB03217	1650362	2758758	7563576	45208	567215	2973904	138897	1037568	1520214	1445703	4635189	2731949	8849376	4679732	3725119	5802481	4268116	2294777	3531589	2568362	1268688	866968	2919662	969764	2440095	1641548	2821955	3211488	495455	849452	1263996	259283	1404225	2580287	1306505	13456403
4055	genistein glucuronide*	Xenobiotics	Food Component/Plant	62063	LC/MS Neg ESI	100020216	2895	445.078						173617	158972	615072		88751	238675	34453	194414	480076	732232	537619	356311	367164	218698	279271	480634	424293	298672	154030	148349	296973	261537	228105	216638	322113	299419	239971	162900	164327	171545	119034	77735	166670	195864	180208	602587
4190	genistein sulfate*	Xenobiotics	Food Component/Plant	62061	LC/MS Neg ESI	100020207	3616	349.002						29055	114920	41247					48507				191816	77856	45524	77537	210641	19501	25113	39991	98009	20068			91781				132336								164986
4125	gluconate	Xenobiotics	Food Component/Plant	587	HILIC	338	2922	195.051	527-07-1	10690	10240	C00257	HMDB00625	28900700	38207228	70200064	50400960	44153068	63538884	64474224	36017572	52284716	67273352	76776320	59076548	53296776	50029072	72493288	89212072	63989052	48099128	43344544	44911388	72251624	63017372	78210544	34047468	57202764	51957996	45353436	117729312	42828408	75978536	78674400	63165760	59154468	54045544	59955232	78084312
1182	glucosamine-6-phosphate	Carbohydrate	Aminosugar Metabolism	580	HILIC	290	4521.5	258.038	3616-42-0	439217	8013767	C00352	HMDB01254	31204296	19751892	25116966	16202200	14814442	24243662	15922911	27675830	22950638	32563894	15739914	25605984	22798298	16987244	18862730	10395686	19183900	19113478	15007371	22563144	29604770	28960988	18513290	30213316	25589954	27094458	17681798	19628614	28066380	28183250	11968676	14612740	23960144	15451327	22194754	9474750
1014	glucose	Carbohydrate	Glycolysis, Gluconeogenesis, and Pyruvate Metabolism	20488	HILIC	572	2342	179.056	50-99-7	79025	71358	C00031	HMDB00122	126133656	149894624	489223776	263689936	226178128	173146784	186996432	106841472	190308400	173617488	492996064	191468000	256220416	268536896	365647840	284802240	164577872	215349456	305136672	165807168	178819632	178655248	383421376	112897200	174794048	170548512	374834592	260620496	225804160	209659488	195356992	235397904	240788816	367029408	222349600	219980064
1015	glucose 6-phosphate	Carbohydrate	Glycolysis, Gluconeogenesis, and Pyruvate Metabolism	31260	HILIC	291	4537	259.022	103192-55-8	5958	19952394	C00668	HMDB01401	22223980	12902127	13311153	11915240	9601644	19978362	11286603	14047822	13174615	19360608	8616266	18778552	15007755	9259598	16020444	8721400	10166539	13283129	9699650	13374581	18965564	14792962	13414583	12608937	12371185	14421111	9442070	15555053	18085694	18046714	7662626	7986184	13991171	7716643	15787418	3522473
1186	glucuronate	Carbohydrate	Aminosugar Metabolism	15443	HILIC	100000257	3233.3	193.035	207300-70-7	444791	58552	C00191	HMDB00127	22404208	11412433	30914932	37975672	20939596	31610972	46076360	11281800	26163172	34823064	47858224	14350007	21025542	19993664	48993392	33317402	28482768	24288848	24811528	15271238	36513312	31017930	36261576	18866394	27602544	29213046	36586184	24253576	21107858	37150124	36464292	35323564	33654644	50097592	28219960	33044896
41	glutamate	Amino Acid	Glutamate Metabolism	57	LC/MS Pos ESI hydrophilic	561	1500	148.06	56-86-0	611	591	C00025	HMDB00148	2350015488	3584551936	3069677568	2298062080	1747092352	2288180224	2456896000	3686801408	2130987904	2573650688	2280075008	3217085184	2354701824	2006772864	2557190400	2978874624	2443161088	2181604608	1992151552	3017099776	2188535552	2115377024	2485751552	3904586496	2066952448	2022643200	1852130560	2333180160	2004676736	1954680064	2368006400	2498179584	1928178944	2278265600	1919332864	2206754048
50	glutamate, gamma-methyl ester	Amino Acid	Glutamate Metabolism	33487	LC/MS Pos ESI hydrophilic	100001103	2170	162.076	1499-55-4;1499-55-4	68662	66546		HMDB61715	5723024	6987728	6585253	4999679	6864354	4873044	4988547	4710055	6099394	6904189	6399584	5061139	5748620	5425384	7434042	5758706	4857522	4782502	5455329	6613516	5942669	5772823	8946617	5267821	7420050	7565203	10460331	5839376	4768572	6176955	6791324	3919750	6851937	7977712	5813788	4038966
42	glutamine	Amino Acid	Glutamate Metabolism	53	LC/MS Pos ESI hydrophilic	563	1291	147.076	56-85-9	5961	5746	C00064	HMDB00641	474859232	648986048	679156416	391120096	307277472	481193024	516511104	490953568	413758272	469238880	524994336	527217792	472111872	467938016	571095360	640957184	471840096	451251968	488334592	494236672	488729664	491977504	559152704	593365376	497213824	491175520	490309856	474003360	418305216	432772224	574347264	514362336	412593472	432725504	392764512	433096992
1412	glutarate (C5-DC)	Lipid	Fatty Acid, Dicarboxylate	396	HILIC	339	2900	131.035	110-94-1	743	3618533	C00489	HMDB00661	11707910	4770541	2185679	13157056	4544107	5735600	7255516	17784858	1772719	2380877	1961856	10608260	2250634	1852927	2072983	5357765	2378826	2390255	2164194	7167794	4210330	3343038	3085623	10805081	3294871	3142826	2315922	7494527	4103642	4300518	3905927	8216150	2153209	2115526	2216641	4199742
454	glutathione, oxidized (GSSG)	Amino Acid	Glutathione Metabolism	27727	LC/MS Pos ESI hydrophilic	448	2667	613.159	103239-24-3	65359	58835	C00127	HMDB03337	207116	4124433	9251907	216088	5116462	11255549	889421	1523079	7866759	9385984	2863275		8483388	6915813	2131446	229134	23440008	20346920	13434343	9214707	9775218	9769978	2970328	109522	13953457	18872752	1740327	448029	2191341	9253397	369040	632290	2416127	713684	5797683	444147
453	glutathione, reduced (GSH)	Amino Acid	Glutathione Metabolism	2127	LC/MS Pos ESI hydrophilic	496	2000	308.091	70-18-8	124886	111188	C00051	HMDB00125	94601	20926352	13829947	2719589	18408596	21575742	3386560	3823545	28374438	26491522	16040369	535429	8725598	24876432	850808	393916	34712900	92908480	47155232	30829226	31180722	42988868	12651813	1520809	10253944	46146168	6286859	1367561	7099900	15469683	3557031	272035	13705253	3795611	18145694	2043167
1034	glycerate	Carbohydrate	Glycolysis, Gluconeogenesis, and Pyruvate Metabolism	1572	HILIC	1052	2070.4	105.019	600-19-1	752	732	C00258	HMDB00139	162224304	231526464	223241696	201279856	188028032	223120448	330830816	292729024	187960208	215676176	195376448	241610784	161417888	139367568	236853376	280459552	156393648	149773360	200495936	244974224	220779648	206126112	221212800	301877184	188175568	180972448	222511136	277427936	166520192	181512480	262623296	285115072	152620672	204739504	168651952	274277600
2432	glycerol	Lipid	Glycerolipid Metabolism	15122	LC/MS Neg ESI	1254	758	91.0401	56-81-5	753	733	C00116	HMDB00131	7374251	6736431	24482340	4914382	6631339	15165919	11936910	4896356	10877083	11294581	23051750	4978744	8756327	7564369	16075131	9807691	11732459	14756413	13588533	5699182	9779332	8661767	21692992	6184415	18947916	18059020	29840284	13833679	5695729	10308081	16408124	8351367	12557521	9476205	13034363	8118166
2433	glycerol 3-phosphate	Lipid	Glycerolipid Metabolism	43847	LC/MS Pos ESI hydrophilic	100000258	580	173.021	29849-82-9	754	734	C00093	HMDB00126	3347850	1950449	2192512	1261194	3178187	2594400	1507103	3390677	1925218	1907399	2248784	1414092	3380078	2579063	1751873	1773714	2275161	1798900	1186344	1607352	2160117	2268702	2137892	2199725	3546112	3352906	2292103	3805253	4011738	1500283	1722272	1040522	2598785	1222571	3581209	2047917
1867	glycerophosphoethanolamine	Lipid	Phospholipid Metabolism	37455	HILIC	100001620	3075	214.049	33049-08-0	123874	110410	C01233	HMDB00114	162048736	35747956	107360528	56471376	42545756	35743384	31450806	41325912	31119138	37076456	100482712	53434860	58087548	73245704	90011912	55104644	65112884	43369248	74507128	61976220	53694684	45786636	96327024	34881248	35288320	28325508	88645144	72100904	96088304	50041440	66825892	54329540	64997704	82794264	52549140	64300264
2438	glycerophosphoglycerol	Lipid	Glycerolipid Metabolism	48857	LC/MS Pos ESI hydrophilic	100001619	520	247.058		439964	388990	C03274		5915632	10833410	6518179	7786060	2862812	3401996	6035743	8394516	4785460	5610741	11072176	9383264	6451080	10455276	6167186	7061138	8858585	5076443	5363991	8364965	6363981	6169662	6270726	11702103	6128002	5721699	5743345	6626523	4375598	4580957	6642177	5224203	4154301	4865107	3754040	9302034
1869	glycerophosphoinositol*	Lipid	Phospholipid Metabolism	52307	LC/MS Pos ESI hydrophilic	100001621	516	335.074	16824-65-0	167572				2072820	3492626	1744228	2123257	1104315	1317238	1906615	3559796	1834331	2075126	2455846	4224097	1318320	1667733	1140210	1633943	1767776	1332217	1321017	1968355	1406298	1469906	1519759	3159832	2025186	2044682	2016914	2498353	1134330	1539150	1779693	1843903	1597931	1502182	1495740	2006101
1863	glycerophosphorylcholine (GPC)	Lipid	Phospholipid Metabolism	15990	LC/MS Pos ESI hydrophilic	100000269	672	258.11	28319-77-9	71920	571409	C00670	HMDB00086	725985344	80183816	378032672	293707616	316154304	128879120	108760816	80551904	151880496	126191272	372821152	179733808	234372656	381136736	368542848	236256000	420919616	238504928	313639264	239886752	283263232	253584480	501595744	105837704	194009824	133086048	389236672	370128960	636867392	215082496	255416160	193558848	431989920	380616992	344707648	323462976
1868	glycerophosphoserine*	Lipid	Phospholipid Metabolism	57404	LC/MS Pos ESI hydrophilic	100015666	577	260.053		3081457	2339060			2699454	8235402	5551682	4710419	2382895	2306373	2285895	8431957	2832734	2699021	3296660	5206811	5482247	4898347	6098206	6387411	2847440	2793351	3923910	7151250	3287986	3498229	6050314	8275292	6418503	5957718	8470857	10559333	1528652	2162337	3037012	3124086	2288790	3736459	2308271	3390232
1	glycine	Amino Acid	Glycine, Serine and Threonine Metabolism	58	LC/MS Pos ESI hydrophilic	340	1375	76.0393	56-40-6	750	730	C00037	HMDB00123	238335152	463645536	348274496	308236736	204812896	305651744	359306880	432929344	269923936	321081216	322255552	423991808	248548768	245208736	318647456	412885920	257905632	229919200	241163104	387042656	261412704	249825856	278341216	455469184	317664832	319459584	264956656	354143744	230640480	252895328	331871840	335282560	236263088	279629312	212580880	329334496
2948	glyco-beta-muricholate**	Lipid	Primary Bile Acid Metabolism	62066	LC/MS Neg ESI	100020214	4762	464.302						1523757	1119111	1380323	86314	1553840	3502693	329952	1124589	253482	223458	579981	82185	627009	313287	956094	50297	448789	700233	313727	894940	462679	512167	870857	2186926	1769381	1700733	435334		1603057	2153752	3740498	2067587	106569	562795	131408	3026707
2940	glycochenodeoxycholate	Lipid	Primary Bile Acid Metabolism	32346	LC/MS Neg ESI	1628	5236.1	448.307	16564-43-5	12544		C05466	HMDB00637	237067424	4741077	224703312	6609996	269428192	727367936	31192182	10891861	136907808	196266288	272825856	7251113	198952560	90825488	334315648	7102873	148769584	225850336	208531744	10616719	157370400	168155280	256826736	23525618	347829184	310864384	220814240	2378986	135675552	242317600	231673600	15244136	36092920	328870432	36510684	77646632
2937	glycocholate	Lipid	Primary Bile Acid Metabolism	18476	LC/MS Neg ESI	342	5163	464.302	475-31-0;863-57-0	10140	9734	C01921	HMDB00138	183076	225016	676905		493713	1296036		197890	151739	98588	349294						558208	870158	340900	292943	244690	286479	433030	486689	750442	649017	207051			98541	111197			410640	23660	1013363
2988	glycohyocholate	Lipid	Secondary Bile Acid Metabolism	42574	LC/MS Neg ESI	100004083	5020	464.302						49587304	24456322	141217408	2692291	98363552	235500544	19385852	31712676	19917514	21342024	52923164	4084539	39129804	15535638	48539688	1402483	99220280	129530096	80194864	40578960	42381704	44010592	80160160	70398512	86434256	81659664	34517772	513335	27094024	39169496	67059896	19234150	20318990	103726048	24602012	311505344
2992	glycohyodeoxycholate	Lipid	Secondary Bile Acid Metabolism	43501	LC/MS Neg ESI	100003868	5070	448.307	13042-33-6	114611	102648			168094320	10614069	209541168	8508079	209227360	615984192	27291726	15620626	100307000	148219600	259531600	12101580	107007488	51737064	224038784	5751148	87151832	139420912	137607712	16151540	84335344	91114720	209173136	54044400	265982608	252569600	209007440	2491896	81275664	143516576	157611680	21532840	36657464	288071584	40931732	215484544
2970	glycolithocholate	Lipid	Secondary Bile Acid Metabolism	31912	LC/MS Neg ESI	100001064	5357.1	432.312	474-74-8	115245	103116	C15557	HMDB00698	3367831	72523	747635	74620	6783483	12911637	234928	118855	3089466	4347160	2005768	78397	1471067	819659	1466362	115965	395911	767074	278282		1790433	1747051	1322244	98869	6939272	6310421	2185366	76818	3139720	5112627	802551	66474	315660	1004663	283822
2971	glycolithocholate sulfate*	Lipid	Secondary Bile Acid Metabolism	32620	LC/MS Neg ESI	100001657	5011	255.631	15324-64-8	72222	65188	C11301	HMDB02639		44450				111149		43470				24420																								133383
2626	glycosyl ceramide (d18:1/20:0, d16:1/22:0)*	Lipid	Hexosylceramides (HCER)	57595	LC/MS Pos ESI hydrophobic	100015882	3414	756.635						1031666	5131630	1349841	2059204	1530807	1211686	1229356	6006889	1317365	2022229	1920481	6488974	1887655	1027641	1136909	1318383	1128113	953444	1075498	3838919	1196005	989578	1130882	5422552	1224346	969388	1220049	1704582	860292	1250617	1560271	1503460	1071897	993694	690518	1249510
2630	glycosyl ceramide (d18:2/24:1, d18:1/24:2)*	Lipid	Hexosylceramides (HCER)	57453	LC/MS Pos ESI hydrophobic	100015745	3380	808.666						892088	3172836	1134603	1527234	1252275	1506919	1098902	2530214	1213827	1976875	1242301	3935965	1192583	897311	837142	826967	1230084	1027249	1047053	2274915	1467823	1227598	816138	3268956	1298279	1198562	1260012	1135834	715933	1339753	1309882	1233812	1212115	767014	615264	1163867
2612	glycosyl-N-(2-hydroxynervonoyl)-sphingosine (d18:1/24:1(2OH))*	Lipid	Hexosylceramides (HCER)	57444	LC/MS Pos ESI hydrophobic	100015752	3839	826.677						4437581	2167890	4403067	2176418	6068208	6633006	6634313	2055043	7001754	8518000	5873365	3818115	5119047	5950370	3390453	2651869	5470312	4380913	4159645	2506070	15616314	12683544	7443564	2881237	5887716	5355774	2462097	1734669	4694681	6385159	6377807	3970249	5317178	5240106	4687710	2449034
2608	glycosyl-N-behenoyl-sphingosine (d18:1/22:0)*	Lipid	Hexosylceramides (HCER)	57371	LC/MS Pos ESI hydrophobic	100015622	4058	784.666			24846901			2258918	6197614	3217432	3436962	2843279	2913873	2545251	8014680	3706327	4344484	4030902	6423042	3956987	3408622	2762661	3094639	3271702	2784974	3317004	6135974	3840482	3913884	3157540	6975419	3652049	3396607	3431448	3469244	2616707	3478520	3459724	3496598	3003111	1872442	2212651	3619322
2611	glycosyl-N-nervonoyl-sphingosine (d18:1/24:1)*	Lipid	Hexosylceramides (HCER)	57369	LC/MS Pos ESI hydrophobic	100001878	3990	810.682						4596219	12698878	5289626	7658272	5936491	6026356	4631737	17573992	6169342	9518187	6019080	17270860	7908367	6348304	4929097	5245541	5915869	5312419	5167833	13315277	6666755	7015998	4424358	15538450	6994628	7076006	5794817	6484766	3953152	6272668	5775253	6818226	5582736	4117846	3759672	6444666
2605	glycosyl-N-palmitoyl-sphingosine (d18:1/16:0)	Lipid	Hexosylceramides (HCER)	53013	LC/MS Pos ESI hydrophobic	100009272	2623	700.572						11895225	23429788	12320226	12449916	12506306	12402143	11089731	30395822	15155177	20006738	14150817	25213276	15237262	12895222	9818166	9836820	13910731	12789131	12373229	19385140	15447711	14371628	10976324	21246088	13035865	12925381	10361771	11675687	10543464	12764760	13754523	13103954	12879168	10152651	9180635	11750258
2606	glycosyl-N-stearoyl-sphingosine (d18:1/18:0)	Lipid	Hexosylceramides (HCER)	52234	LC/MS Pos ESI hydrophobic	100001882	3053	728.604						1100082	3936498	1255301	1908348	1219125	1063859	938373	4510431	1188101	1867197	1311578	4460617	1510142	1088217	921389	965393	988105	760027	980255	3422024	1075267	1099156	1019281	4166971	1254605	1142051	1285713	1286366	1358437	1213515	1218095	1643739	951092	800806	709336	1088026
2978	glycoursodeoxycholate	Lipid	Secondary Bile Acid Metabolism	39379	LC/MS Neg ESI	100002911	5033	448.307	64480-66-6	12310288	19973534		HMDB00708	3813543	89719	1326437	162562	1473549	3673167		151133	288179				1842557	817607	3905640	79805	835402	1077596	1057707	90401	895940	972627	1512823	229805	2453187	2276693			2818095	4559554	4427427	666294			114149
685	glycylleucine	Peptide	Dipeptide	34398	LC/MS Pos ESI hydrophilic	100001258	3059	189.123	869-19-2	92843	83812	C02155	HMDB00759	365081	618330	1453491	804756	702626	1201811	926176	598726	1092746	1200759	1557154	677149	734042	1084291	754194	508296	1162045	1066116	1419752	435487	1441600	1185099	1517081	1025603	1420038	1097632	1202265	496570	530028	1044116	912283	236274	849918	774715	687021	471698
695	glycylvaline	Peptide	Dipeptide	18357	LC/MS Pos ESI hydrophilic	100000487	2734	175.108	1963-21-9	97417	2006926		HMDB28854	323667	417180	588418	662174	514733	560159	649184	476343	767988	810288	672028	514876	609743	692066	353530	437885	812091	637278	598867	461812	734643	763493	580618	692486	712336	759110	580231	416658	442820	737399	822451	351110	598695	444724	560489	413998
3915	guaiacol sulfate	Xenobiotics	Benzoate Metabolism	46111	LC/MS Neg ESI	100004208	2344	203.002		22473	21078		HMDB60013	105247	934789	267031	65467	14241	103648	49871	97060	29765	53717	50833	1292662	110947	101070	54203	96659	92754	65379	38827	98894	90739	91644	91215	123159					41127	37722	30783	19845				51767
421	guanidinoacetate	Amino Acid	Creatine Metabolism	43802	LC/MS Pos ESI hydrophilic	344	1937	118.061	352-97-6	763	743	C00581	HMDB00128	7134207	22842488	10055437	16391378	4537193	7382413	11760091	23993276	8715797	11579216	8002995	20142028	12217876	9353738	9920677	14030464	8792195	7965589	9449699	21041480	10033322	10247922	12171060	35178912	10437462	11058162	9664385	11805010	6283947	10050496	11005816	12042514	8569952	11049388	9773083	10475688
3635	guanine	Nucleotide	Purine Metabolism, Guanine containing	32352	LC/MS Pos ESI hydrophilic	172	2032	152.057	73-40-5	764	744	C00242	HMDB00132	59134268	114956352	66000740	30318188	83170400	65373952	4875891	134811216	80886264	76699376	16596764	54298384	127957104	118077816	21009490	22545676	81927640	92879336	30715808	130659248	49697808	49121328	23509332	180368624	94973256	79699088	37853972	34472312	73445344	55854808	5373458	36736964	113579152	13610955	63075176	30817480
3634	guanosine	Nucleotide	Purine Metabolism, Guanine containing	1573	LC/MS Neg ESI	1099	1662	282.084	118-00-3	6802	6544	C00387	HMDB00133	16556841	21966516	22216436	8783063	11258008	14201988	5102802	25103414	10887951	17114938	20017676	14939737	16666261	18130570	12021734	9192460	16918506	11210491	13167280	19071084	9424344	8391859	13186680	21079504	15850698	12579149	14884208	9546166	13246561	11490771	4606814	10268566	13030431	8131875	9637077	13117686
3652	guanosine 2'-monophosphate (2'-GMP)*	Nucleotide	Purine Metabolism, Guanine containing	52442	LC/MS Neg ESI	100002733	1150	362.051		444571	392466					291763								108694	24072	59480	76538	213166				146985				274861		50987		183643							123246
3630	guanosine 3'-monophosphate (3'-GMP)	Nucleotide	Purine Metabolism, Guanine containing	39786	LC/MS Neg ESI	100002704	773.9	362.051	117-68-0	3522	3402			200634	309947	440896	112403	82576	108736	370082	236668	128207	127690	409650	618119	319714	298812	679878	260848	161178	88923	501714	745504	138551	111584	671562	877656	278992	186532	598828	708511	168064	281033	137130	403036	214261	382813	108403	566310
3791	gulonate*	Cofactors and Vitamins	Ascorbate and Aldarate Metabolism	46957	HILIC	100001586	2750	195.051	20246-53-1	9794176	7969943	C00257	HMDB03290	47298160	84268040	62735952	103564360	34413328	84511832	71621800	37592536	69687936	85659088	113923704	60718428	53494952	46883836	80945808	69602648	121594448	78109272	70174048	100481232	125883336	119546904	95004352	103639144	118110264	138275328	84518352	60851680	66720484	116506040	97035504	100466432	70473672	68861632	63590828	77314352
3837	heme	Cofactors and Vitamins	Hemoglobin and Porphyrin Metabolism	41754	LC/MS Pos ESI hydrophobic	100001386	1124	616.176	14875-96-8	26945		C00032	HMDB03178	4382227	2531747	1740969	3223876	8273477	6894465	7675300	3400696	4309285	3055183	2173360	2252596	7139407	3432691	3792779	2534384	4634155	4098053	2392033	2262778	4597605	3681408	4647711	4302226	1492036	1402052	4262451	6004471	3931874	2795570	1459142	2872265	2087976	980176	2641709	8795050
5037	HEPES	Xenobiotics	Chemical	21248	LC/MS Neg ESI	100000843	1022	237.091	7365-45-9	23831	22278			337443104	390039744	406444224	512357216	696639744	321993024	430293056	253851472	510092576	354488128	506761472	432376864	599435712	623067136	524219872	528918784	391932640	592419904	608875008	487710240	468094016	471513472	435112416	303005216	477502016	462551712	572417536	434091904	538413056	536593952	499376896	472991648	675876736	563980352	614647936	504077536
1313	hexadecadienoate (16:2n6)	Lipid	Polyunsaturated Fatty Acid (n3 and n6)	57652	LC/MS Neg ESI	100009394	5398	251.202	28290-73-5		13628094		HMDB00477	8467863	8077973	29310772	8974998	12392315	19249452	17094404	4743858	17214856	21221340	30920762	7252521	10678201	11384718	15517685	10696458	12677841	15889403	17384468	5240050	14815321	14103217	29162252	6128081	20297966	21094656	36266928	11017978	8849514	15767482	20870352	9845858	25793342	9825309	24641186	7617699
2710	hexadecasphingosine (d16:1)*	Lipid	Sphingosines	57428	LC/MS Pos ESI hydrophobic	100015723	1289	272.258			28533427				116236	158408	70915	31384	60797	55428	107877	75987	61155	88360	114137	75225	82167	121500	70715	52541	56263	102333	84262	56194	51379		123703	61178	73969	70375	86463			96948	77037	64286	66778	40286	158897
1554	hexanoylcarnitine (C6)	Lipid	Fatty Acid Metabolism(Acyl Carnitine)	32328	LC/MS Pos ESI hydrophilic	100000781	3358	260.186	6920-35-0	6426853	4932273		HMDB00705	1118563	2208925	2460287	601044	893968	2175338	484072	1688326	2015369	1275552	1908955	1027059	2040223	2523570	2249895	1600920	3982168	3270663	2450807	3546587	887361	887679	1227699	1219866	1458298	1193290	2141083	1488920	1131338	1447284	775152	859389	979147	1051444	1140517	2409414
3880	hippurate	Xenobiotics	Benzoate Metabolism	15753	LC/MS Neg ESI	100000014	2106.9	178.051	495-69-2	464	451	C01586	HMDB00714	7007072	10755742	11624241	3378806	3512629	8550718	5477475	6922176	8311208	12494043	13408971	18567836	9385266	8496642	7482889	7881106	6093000	4992283	3557594	3777452	3722298	3930053	4408270	4249280	4407790	5136889	3750880	4775503	15241150	19994280	9337086	4834178	6589473	3514121	7757409	5311751
81	histamine	Amino Acid	Histidine Metabolism	1574	LC/MS Pos ESI hydrophilic	354	3035	112.087	51-45-6	774	753	C00388	HMDB00870	11360382	25800812	5493368	965111	23683960	3885408	649864	26267328	3846492	1485802	2968978	2011322	25315798	36059368	1271838	593404	40258624	15607350	6054236	65990060	1067023	4391717	8013985	31465888	5085316	4100509	6325454	701187	13989222	1252189	1222089	907599	7134250	791221	11703038	287715
65	histidine	Amino Acid	Histidine Metabolism	59	LC/MS Neg ESI	355	755.9	154.062	5934-29-2	6274	752	C00135	HMDB00177	76770232	87759232	102607776	102566584	78880592	102265032	101756592	77168528	84181056	87819240	115031912	91512200	95493560	101440920	109101440	125346336	80198840	75842184	97105832	77927792	92741408	94645984	107256456	97130144	91730728	93272256	105564048	95389232	76517136	92098616	128251848	107138808	88325216	112883920	86609792	126648824
4231	histidine betaine (hercynine)*	Xenobiotics	Food Component/Plant	62278	LC/MS Pos ESI hydrophilic	100004059	2094	198.124	534-30-5	3083620	2340795					1055243				172543	312905			482802	239261	211438		379191	691362	301440	163298	161345	223976	249656	163107	791039	435619	373125	179204	187905	937551	143191	324110	854553	226398		217618	98742	911065
391	homoarginine	Amino Acid	Urea cycle; Arginine and Proline Metabolism	22137	LC/MS Pos ESI hydrophilic	100000961	2882	189.135	156-86-5	9085	8732	C01924	HMDB00670	5600859	6685503	6678731	3798528	3930306	6136237	4356174	5314982	11096104	11551864	6352918	6665365	4885419	6275502	4813796	5838478	6156159	8215892	3725299	4697402	6836346	6115355	5681049	6758937	7699174	7428897	4664715	4742128	7475965	7980550	4734700	4831164	5388486	3853911	5488883	4225270
392	homocitrulline	Amino Acid	Urea cycle; Arginine and Proline Metabolism	22138	HILIC	100000963	3006.8	188.104	1190-49-4	65072	58582	C02427	HMDB00679	511385	972168	892511	321652	555521	659536	779514	903737	1021571	1334183	1047188	1130974	487891	522239	485014	587270	523818	458718	381427	678569	447092	448614	405054	476906	1108576	1089104	805661	1072567	560104	554840	383171	445147	553633	381730	520421	545855
354	homocysteine	Amino Acid	Methionine, Cysteine, SAM and Taurine Metabolism	15128	LC/MS Pos ESI hydrophilic	311	2155	136.043	454-29-5	778	757	C00155	HMDB00742		1851203	205380	656386	1245622	1592474	290656	606628	2532558	2256463	1448869	448009	1070729	3640265		124999	955062	4830516	1444258	713392	2440987	4799220	844708	1620565	442736	3641864	633895	258698	1397708	1152881	1329729		2925441	879262	2668623	1010269
4234	homostachydrine*	Xenobiotics	Food Component/Plant	33009	LC/MS Pos ESI hydrophilic	100001550	1750	158.118	1195-94-4	441447	390180	C08283	HMDB33433	471230	758701	796079	300972	180540	322483	200760	235444	400735	480683	299857	273281	280744	348753	268789	246744	473495	369196	248300	296134	327410	371648	267450	182690	380588	380988	220775	182536	247347	275108	172475	108899	223427	144115	218497	117093
4888	hydroquinone sulfate	Xenobiotics	Drug - Topical Agents	35322	LC/MS Neg ESI	100001604	1395	188.986	123-31-9	161220	141624	C00530	HMDB02434	38817	162211	91300		20073	127086	76225	105460	58548	98896	68448	498912	54247	58978	40277	114530				32527	32030	37303	45893	39728				19097	86279	60099	42991					26861
105	hydroxy-N6,N6,N6-trimethyllysine*	Amino Acid	Lysine Metabolism	62959	LC/MS Pos ESI hydrophilic	100021123	2759	205.155							342910	373334	2843827	65591	136600	647933	167560		65713	936143	398568			802295	999494	89812		456851	402259	101413	77202	514830	245209			101455	651289		151678	1071755	448755	70980	1182403	111118	990217
40	hydroxyasparagine**	Amino Acid	Alanine and Aspartate Metabolism	62060	LC/MS Pos ESI hydrophilic	100020205	1149	149.056		97663	88149	C03124	HMDB32332	124062	270907	271430	217153	133157	183799	196078	279385	255515	358935	303569	306986	140030	250987	271248	324276	277684	226423	219023	329515	333174	257645	330523	450769	326497	346570	248184	206869	355659	274293	222327	295761	186877	157964	186402	224227
2649	hydroxypalmitoyl sphingomyelin (d18:1/16:0(OH))**	Lipid	Sphingomyelins	62851	LC/MS Pos ESI hydrophobic	100021000	2056	719.57						13718829	3729089	13368548	13027799	9214955	11883393	8431654	3017077	12226296	16950512	12690427	9281151	10273751	9977476	11709328	8659574	14655409	14725517	14103137	9187443	14333469	14287117	15156504	6831397	13279446	13528830	11932887	8454035	10763598	15861604	12327886	16765532	13873144	9068001	11370313	11771775
2987	hyocholate	Lipid	Secondary Bile Acid Metabolism	34093	LC/MS Neg ESI	100001279	5046	407.28	547-75-1	92805	21403098	C17649	HMDB00760	4282133	165709600	152710592	1558170	16176298	44103484	3204559	51547632	4996430	6921890	20880598	22544620	4914914	3317892	30976912	15340550	22321834	20315792	34285632	190948912	3994763	4312104	4856324	86142480	6085907	5286198	11147828	29671774	539462	913736	627514	10357640	5333683	19695036	6913108	142323408
2990	hyodeoxycholate	Lipid	Secondary Bile Acid Metabolism	27531	LC/MS Neg ESI	100000777	5097	391.285	83-49-8	5283820	4446908	C15517	HMDB00733	15487432	53819092	301374112	5440628	51857932	149666928	14070680	40026744	14582741	16492843	118871536	30797394	13663111	12469345	167178880	16857324	17662068	18001416	54952872	39865704	7954481	7986231	14958271	78119616	19563436	15774195	45363196	35309708	949187	2244856	2315033	19606392	11437942	80453136	13291004	135927680
373	hypotaurine	Amino Acid	Methionine, Cysteine, SAM and Taurine Metabolism	590	LC/MS Pos ESI hydrophilic	358	724	110.027	300-84-5	107812	96959	C00519	HMDB00965	6961575	25431628	21610408	29833372	17769384	22899832	20349618	18999108	21302596	23880498	15878455	15254808	30419600	31905844	13898153	23376760	22306728	33329266	25773194	24657076	24093844	27873752	18856380	20969524	18035752	32328370	18144480	19167904	34393888	35240228	36649196	31309978	39340452	30891876	40042224	37605460
3576	hypoxanthine	Nucleotide	Purine Metabolism, (Hypo)Xanthine/Inosine containing	3127	LC/MS Neg ESI	171	1291.2	135.031	68-94-0	790	768	C00262	HMDB00157	205795744	253781584	216492800	202959776	172979936	218620096	252018032	256380416	221410640	259268928	177580304	261115232	206221472	186897312	205175344	249961472	213730592	202511040	161012208	209443216	226956720	213710304	180941904	270252288	223879376	225852672	172357024	215413440	191654496	217353504	231237904	207161680	190530912	201496112	199125888	207227568
76	imidazole lactate	Amino Acid	Histidine Metabolism	15716	LC/MS Pos ESI hydrophilic	100000263	2040	157.061	14403-45-3	440129	389128	C05568	HMDB02320		198643	343153	290690	172726	127029	379066	251326	136860	476684	433826	220687	251013	166643	374356	413309	71920	179834	300533	274231	191944	215402	377161	268692	77700	135142	246131	230435	124236	139420	570069	331371	272084	915771	604794	446169
74	imidazole propionate	Amino Acid	Histidine Metabolism	40730	LC/MS Pos ESI hydrophilic	100003434	2263	141.066	1074-59-5	70630	63798		HMDB02271	573757	1526628	659321	1492185	1289833	1511108	1458963	987440	533339	915897	414433	793241	1341570	650906	367251	709800	686440	692562	515117	3737433	247035	320427	264571	250158	359726	404495	520277	5207690	1680353	686701	2109227	974243	317150	778355	517655	4228739
256	indole-3-carboxylate	Amino Acid	Tryptophan Metabolism	38116	LC/MS Neg ESI	100002185	1710	160.04	771-50-6	69867		C19837	HMDB03320	203226			63781	217488	178568	134280		202720	218773	73377		90355	206369		89961	248609	83428			354307	217765	47121		240554	207436	32745		399344	200581	36587		285671	49921	243049	79007
248	indoleacetate	Amino Acid	Tryptophan Metabolism	27513	LC/MS Neg ESI	100001034	2200	174.056	6505-45-9	802	780	C00954	HMDB00197	14555	577583	29381		42179	125267		83605	69768	93996			92161	86853		28905	75734	50857			64015	64712	40112	25788	43678				56029	38035			68547		68308	47809
258	indoleacetylglycine	Amino Acid	Tryptophan Metabolism	54730	LC/MS Neg ESI	100006730	2610	231.078		446640	393944			177971	295811	429447	79762	119973	267939	177061	177616	124035	172570	384790	534744	251468	289979	310448	285502	186328	160228	120761	122579	246689	238447	298356	215744	85634	123649	81639	93796	491924	616985	498282	168391	191595	104819	228636	177450
247	indolelactate	Amino Acid	Tryptophan Metabolism	18349	LC/MS Neg ESI	100000463	2286	204.067	832-97-3	92904	83867	C02043	HMDB00671	59785	1041891	490696	391930	283202	629349	169245	684075	1146845	1145320	718996	1154594	451821	372174	500375	557101	604646	476088	348152	607545	428421	453330	513172	783555	733022	724136	855763	1102510	392847	484805	197045	412647	278366	231303	327077	734407
3575	inosine	Nucleotide	Purine Metabolism, (Hypo)Xanthine/Inosine containing	1123	LC/MS Neg ESI	361	1602.1	267.073	58-63-9	6021	21241953	C00294	HMDB00195	96317072	104223520	139286896	77373128	66108028	89377216	62910552	126564648	69952808	106712248	156088688	97306032	85622584	98420576	98353320	77914600	104607440	73012784	108239264	93467776	67626040	67114608	116642536	85200360	96547080	89791456	103252112	67557848	93652144	88181376	61766676	78029544	72819160	80691920	68655296	96443376
1839	inositol 1-phosphate (I1P)	Lipid	Inositol Metabolism	43849	HILIC	370	4785	259.022	573-35-3;106032-59-1	440194	17215924	C01177	HMDB00213	4754128	1434353	4798765	1878618	4344671	5270859	2105919	1371270	4268189	4673742	3891821	1813643	4806719	4342794	3649603	1378327	4693731	4890468	3641134	1503051	5834604	5357355	3793149	1710225	4629180	5052675	4585103	2692752	4062047	4416104	2944264	1490628	4987447	2349911	4544738	1007943
1221	isocitrate	Energy	TCA Cycle	12110	HILIC	1206	4400	191.02	20226-99-7	1198	1161	C00311	HMDB00193	1290369	1373713	1413057	1772783	514400	3834860	2031989	1722350	1988307	6434633	2472753	1896919	1301157	784781	1072296	4677021	4681903	2495239	619944	1854186	2843966	2093534	912014	3175638	1256679	1563356	395955	4074032	1911346	2232279	1214381		946675	426793	1790814	3938928
1222	isocitric lactone	Energy	TCA Cycle	54724	HILIC	100009239	2970	173.009	4702-32-3	98259	88729			261071	301796	1166548			218161	73378	318388	100328	144044	422587	335913	263403	188650	545969	466740	423970	254039	182640	200889	159625	197321	1138021	255070	362101	298336	212058	1189963	204152	280678	683660	187691	87944		163085	1044195
3009	isohyodeoxycholate	Lipid	Secondary Bile Acid Metabolism	57774	LC/MS Neg ESI	100015988	4980	391.285	570-84-3	5283822	4446910		HMDB00664	57190	570805	372205	80684	101825	247471		104201	95217	65228	139415	100553	51273	78123	177094	169972		23457		79207		28933	29670	207482	41627	22558	73458	94197				41548		63751	60914	361115
303	isoleucine	Amino Acid	Leucine, Isoleucine and Valine Metabolism	1125	LC/MS Pos ESI hydrophilic	376	2800	132.102	73-32-5	6306	769	C00407	HMDB00172	451228960	473396800	615915968	472364864	382454464	506808288	419671040	504423136	472324448	493639584	540676608	467696800	539109248	485268832	592536000	537903488	524104320	456224768	508060096	445548544	498206496	500214528	582022720	570130112	453080640	437489472	511202848	389760544	418491968	458758688	592115136	497013696	437629696	606115456	423076448	462162976
719	isoleucylglycine	Peptide	Dipeptide	40008	LC/MS Neg ESI	100003169	1992	187.109	868-28-0	342532	303621		HMDB28907	340029	406643	1004750	776938	484060	645911	465508	330880	653394	463055	1752001	335987	609386	847466	723622	314791	867995	729679	1813431	560100	907680	902389	1872714	583459	1005873	985948	2099394	465114	755957	807660	758242	125059	899498	784298	679389	282414
280	isovalerylcarnitine (C5)	Amino Acid	Leucine, Isoleucine and Valine Metabolism	34407	LC/MS Pos ESI hydrophilic	100001393	3085	246.17	31023-24-2	6426851	4932271		HMDB00688	1324583	592874	2237518	538312		696372	999399	630964	1629983	1775704	1877237	1396320	1663793	2297584	2082736	1263099	3652213	1715970	835330	1336150	1056202	944685	1596837	1388348	668371	600131	524626	1673701	212552	288539	494915	290674	1694568	3090955	2033444	1592820
279	isovalerylglycine	Amino Acid	Leucine, Isoleucine and Valine Metabolism	35107	LC/MS Neg ESI	100001452	1950	158.082	16284-60-9	546304	475516		HMDB00678	275304	308126	514259		158942	210475	178872	269322	234700	196735	287110	687274	253204	207597	273154	241449	277877	301794	203047	206580	241906	128892	182261	209337	179344	200179	146428	184186	428571	581050	394915	360737	515276	156565	703520	272305
1233	itaconate	Energy	TCA Cycle	18373	HILIC	100000455	2969	129.019	97-65-4	811	789	C00490	HMDB02092	16009149	10285068	11626237	8155499	4717586	3773831	4486915	26506700	10038159	10480799	6559438	7098055	9381624	9254802	4813553	6868221	8059625	6402579	5470389	8383568	6031002	6454210	2524321	4365953	24749376	24160812	11070592	12828013	10342101	11382368	9414797	17038650	5338800	8002137	4754370	22301924
225	kynurenine	Amino Acid	Tryptophan Metabolism	15140	LC/MS Pos ESI hydrophilic	100000265	2739	209.092	2922-83-0	161166	141580	C00328	HMDB00684	46339	1640207	80515	190067	303246	1026311	537489	4048670	1241667	1522357	1536445	397298	622424	1564318		74794	91687	886827	583470	153189	232928	845118	61541	1429726	68990	1906027	274180	650719	961426	222243	685602	622793	865553	824200	965017	1536729
3844	L-urobilin	Cofactors and Vitamins	Hemoglobin and Porphyrin Metabolism	40173	LC/MS Pos ESI hydrophobic	100002568	901	595.349	34217-90-8	5280818	4444369	C05793	HMDB04159	266080	185896	127778		516085	1282662			902222	2409106	279081		102459	74122		74436	168209	296684			291072	311110			1334525	1222568	98890		629094	526282			151227			54060
1031	lactate	Carbohydrate	Glycolysis, Gluconeogenesis, and Pyruvate Metabolism	527	LC/MS Neg ESI	482	681.6	89.0244	79-33-4	612	592	C00186	HMDB00190	773596032	1011686272	1618690688	881838592	763874624	1091833472	962685312	1194648192	1048532224	1051993216	1173383040	1006064896	680009600	616857024	1479783680	905535936	1098171008	1097894528	1280820608	925753088	792616448	848924032	1513651712	945237952	1047247168	1073498560	1258499072	1318213632	841643968	957274816	1132043904	824070784	664622336	1667623424	741996160	1004661376
2632	lactosyl-N-palmitoyl-sphingosine (d18:1/16:0)	Lipid	Lactosylceramides (LCER)	53010	LC/MS Pos ESI hydrophobic	100009030	2527	862.625	4201-62-1					362047	1557002	473792	851943	766890	621125	397361	1872091	627756	861774	545427	1233498	1166906	875791	488447	565406	819792	792280	676920	1960507	821040	811382	622681	1837524	439543	636305	579519	706391	432207	381904	603412	810959	558495	562265	482088	706662
1565	laurylcarnitine (C12)	Lipid	Fatty Acid Metabolism(Acyl Carnitine)	34534	LC/MS Pos ESI hydrophobic	100001392	1235	344.28	25518-54-1	10427569	8602997		HMDB02250	82334		630102		70252	177531	105034		133714	233889	195212	80154	117105	82471	211519	67915	103879	191497		81244			110047	55718	259812	200292	556610		106473	109867	169890		92455	71635	79764
268	leucine	Amino Acid	Leucine, Isoleucine and Valine Metabolism	60	LC/MS Pos ESI hydrophilic	397	2864	132.102	61-90-5	6106	5880	C00123	HMDB00687	488920288	566291584	699377728	523406208	437788960	583252608	523362464	536752256	578785280	623746816	698910016	566194560	651497408	635191808	694247296	692148224	637178816	580464704	612732096	556389824	615374464	640471040	697283264	687859520	546619584	527899136	623435072	483436416	521391904	578052544	733058240	620870976	570411712	677624128	553787648	631932608
738	leucylglycine	Peptide	Dipeptide	40045	LC/MS Pos ESI hydrophilic	100003185	2778	189.123	686-50-0	79070	71402		HMDB28929	77502	67383	214609	151820	94051	204142	79297		80301	95300	539491	79270		119123	133187	72855	284881	126807	714541		140181	81708	616929	98753	251442	149302	617736			96511	128936		116830	157673
2653	lignoceroyl sphingomyelin (d18:1/24:0)	Lipid	Sphingomyelins	57330	LC/MS Pos ESI hydrophobic	100006298	3437	815.7	60037-60-7		24846875			92067664	74659512	122479112	97879840	76157576	105714104	84995696	65181724	100446400	150958528	94032432	113138896	103691616	103099752	81414720	86375984	125110240	100363608	75556304	78698688	107596296	112725360	95918056	83405560	111080656	110376672	94786968	76673216	77309552	117152776	87641680	115382136	112654984	64999624	85795680	96134272
1325	linoleate (18:2n6)	Lipid	Polyunsaturated Fatty Acid (n3 and n6)	1105	LC/MS Neg ESI	180	5535	279.233	60-33-3	5280450	4444105	C01595	HMDB00673	3544942848	3816504320	7224623616	3533380352	4346914816	5536873472	5227940352	3453194752	4893401600	5285159424	6738630656	3574365184	4415306752	4090111744	4880491520	3979496704	5060663296	5535456256	5616622080	3596116992	4695175168	4470373888	6470857216	3664989440	6390851072	6556907520	8553833984	5697444864	3730646528	4738629632	5615865856	3609967360	5928606720	4190859776	5626340864	4558381056
1327	linolenate [alpha or gamma; (18:3n3 or 6)]	Lipid	Polyunsaturated Fatty Acid (n3 and n6)	34035	LC/MS Neg ESI	100001337	5450	277.217		5280934	4444437	C06426	HMDB03073	179655408	192941776	622026560	175017792	244654576	384358688	319392064	171949248	315509760	359296960	528954816	174539648	227909008	210262480	261451648	194249984	337781056	397731648	378483520	172118832	260029152	252452576	485452448	180340240	434496224	449224768	727667200	290127808	185507200	275470848	357327744	177183216	426559040	199634144	387310464	218939728
1813	linoleoyl ethanolamide	Lipid	Endocannabinoid	52608	LC/MS Neg ESI	100006726	6150	322.275	68171-52-8	5283446	4446566		HMDB12252	1212557	3232047	6776276	1840209	1332523	2699350	3001453	1658464	1860164	2233121	4103436	2466794	1953382	2107750	4571431	4233910	2262616	2101282	7680771	2661584	2003651	1946496	2664648	2861325	2295424	2110822	2239281	3081458	819355	1657792	3555468	1082264	2655970	3601485	1658273	4542618
1571	linoleoylcarnitine (C18:2)*	Lipid	Fatty Acid Metabolism(Acyl Carnitine)	46223	LC/MS Pos ESI hydrophobic	100003151	1430	424.342	36816-10-1	6450015	4952667		HMDB06469	316402	90857	1014113	158581	197159	478520	163915		324966	392753	584961	117250	143547	125776	411794	58613	309651	664065	380504	104384	189549	119113	378657		490072	370825	1038752			208268	345800	128770	287980	117674	146106
1626	linoleoylcholine*	Lipid	Fatty Acid Metabolism (Acyl Choline)	57463	LC/MS Pos ESI hydrophobic	100015760	1388	366.337						61558	55206	230591	160821	113782	125332	468523		229496	224785	266456	140164	71746	64800	133538	98623	87876	128530	159677		222568	199184	229904	39343	167901	140979	201164	95278		89437	427318	99526	208141	78531	156664
2965	lithocholate	Lipid	Secondary Bile Acid Metabolism	1483	LC/MS Neg ESI	405	5372	375.29	434-13-9	9903	9519	C03990	HMDB00761		843034	899071	98853	426986	1658332			433620	93739	594689				392828
94	lysine	Amino Acid	Lysine Metabolism	1301	LC/MS Pos ESI hydrophilic	407	2850	147.113	56-87-1	5962	5747	C00047	HMDB00182	290598048	371708512	389574720	346704512	289887584	367884864	327953856	326561952	419794304	421996256	460713440	381051680	357291552	385896000	401439040	441577024	424664032	403911968	377708832	377878784	394327392	395791040	423499808	402882112	426023968	421366208	433933952	376120576	330820384	409909728	441239040	443052896	368232256	381045984	345279136	400265184
1229	malate	Energy	TCA Cycle	1303	LC/MS Neg ESI	409	615.6	133.014	6915-15-7	525	510	C00149	HMDB00156	313027776	463131872	552454784	362106592	340901888	475076256	508076800	418188352	462231424	505455872	452531072	452154368	308117984	294668032	535116704	604244416	362683424	416977888	451255232	424640224	464440576	453852608	516298912	392287712	514503840	539306496	498611712	501190336	478676576	442870080	496317536	394482624	402727584	488990016	406313952	418838176
1246	malonate	Lipid	Fatty Acid Synthesis	15872	HILIC	818	3447	103.004	141-82-2;26522-22-85-0	867	844	C00383	HMDB00691	15435758	11463432	29275370	7062935	7368584	11498028	9625647	13542808	10633672	12690422	20856640	13612201	12127436	10257604	15746670	16633802	13986005	10118955	9780476	8964446	11520708	10395233	21172486	10218279	11831494	10854088	11682952	36857720	14963583	12017258	10316203	11832990	10907682	10599540	11610653	25542774
1245	malonylcarnitine	Lipid	Fatty Acid Synthesis	37059	LC/MS Pos ESI hydrophilic	100001526	2086	248.113	853728-01-5	22833583	21403153		HMDB02095	120153	125220	179180	55172	35714	71758			138963	227154	122540	112059		108626	64846		68035	107927	66871	62427	83193	81080	56412		123656	193640	144871	83980	126688	92130	42785	44987	153344	60347	233551
1133	mannitol/sorbitol	Carbohydrate	Fructose, Mannose and Galactose Metabolism	46142	HILIC	100001740	2320	181.072		5780	440	C00794	HMDB00247	38692876	157172640	102404072	62093568	21070640	33265508	37619732	111872328	34885948	44746412	76035656	125232248	38014876	24186232	60872616	40869940	50830800	37284856	48828584	136872320	41879320	42026872	91800072	184166144	38885300	37845540	63315060	64487028	24823590	42771396	42356992	41678808	22359474	40571136	30202254	56692144
4256	mannonate*	Xenobiotics	Food Component/Plant	62864	HILIC	100003695	2736	195.051	642-99-9	3246006	2496757			8147153	6019935	9538302	4456007	3036164	5427265	4345489	6498900	4814844	6840061	5172642	8402795	5247175	5111995	5704055	8341573	8548992	6995993	3407609	5833332	7033259	6616441	6425658	8409962	8777077	7821862	4479165	9370190	8709538	8801430	8554376	7384199	6244683	4957881	6594832	11038031
1134	mannose	Carbohydrate	Fructose, Mannose and Galactose Metabolism	584	HILIC	803	2200	179.056	3458-28-4	18950	141983	C00159	HMDB00169	7257067	5506288	9212433	9666175	5202870	8980131	14851778	4337505	7594514	9891351	6985366	7618646	4088174	4048332	7991450	14082578	6688270	6665591	7876847	3678853	8902435	6867555	7071897	3499817	5276837	5687208	5559152	9045140	4044424	8774344	10651727	10614552	6641466	7729531	5571307	9549746
1135	mannose-6-phosphate	Carbohydrate	Fructose, Mannose and Galactose Metabolism	1469	HILIC	294	4510	259.022	70442-25-0;104872-94-8	439198	19969422	C00275	HMDB01078	5717001	3209737	3799552	2503594	2322242	4452324	2282550	3827208	3226654	4978515	2389009	4185691	4056418	2684798	3704604	1400465	2755504	3045631	2432333	3048859	4274843	3615686	3191887	3766005	4054299	4320681	2872085	3652647	5018273	4820127	1694492	1687775	3731906	2259782	3808118	837702
1280	margarate (17:0)	Lipid	Long Chain Fatty Acid	1121	LC/MS Neg ESI	891	5731	269.249	506-12-7	10465	10033		HMDB02259	130924184	66718872	155160928	109013280	143382928	196391616	285601312	99552024	104282440	114561904	164337808	82478848	83194632	84504992	131700080	141900416	87626112	92985808	105779840	66151556	104946736	96207008	152537920	78936920	170881040	159844160	322152768	167745568	83730488	126124896	183581792	161668592	227071808	150582704	167292912	370137216
1602	margaroylcarnitine (C17)*	Lipid	Fatty Acid Metabolism(Acyl Carnitine)	57512	LC/MS Pos ESI hydrophobic	100004054	1424	414.358	106182-29-0		35015987		HMDB06210	1568068	219819	374845	1332233	608849	776191	490034	410340	409176	474437	387170	499333	299797	323158	374718	263446	435685	414929	287156	240997	421106	449875	381692	265620	611163	615274	740767	460081	461760	493332	550976	559382	682693	522767	548568	498976
1336	mead acid (20:3n9)	Lipid	Polyunsaturated Fatty Acid (n3 and n6)	35174	LC/MS Neg ESI	100001472	5650	305.249	20590-32-3	5312531	4471956		HMDB10378	8377447	34750384	19741254	9151012	8308664	10041160		36068412	7749825	7473139	9131371	24527694	15560435	12784555	11188902	9966047	10766923	8097667	9087951	21609676	8861759	9905866	15552622	44835760	13484927	16127049	20177926	41606680	6777350	7744482	7926742	3742404	11903385	3490523	10359463	15192501
5040	meglumine	Xenobiotics	Chemical	42638	HILIC	100004440	4325	240.109	6284-40-8	4049	3909			153589360	186868944	201558816	270305376	471421536	142423392	215277856	94746584	264390000	136999248	275630880	204710512	283721984	297070176	285999616	250552912	162792736	289388032	295743776	196564080	184220560	179885664	180154752	96134384	199424704	170388832	280320960	220894208	244844400	229431504	251153536	232004944	309665056	295126560	269457440	214814160
5041	melamine	Xenobiotics	Chemical	31461	LC/MS Pos ESI hydrophilic	100001087	2153	127.073	108-78-1	7955	7667	C08737	HMDB41922	25822460	14366869	32448796	17231028	1608000	1786575	7414083	11907132	14998611	2354152	10940753	10156593	3333996	8135201	5718944	6192678	4098142	1553777	796409	1827420	6108169	5248038	6246088	3844886	711608	688703	977642	1125086	1115538	595368	1769442	2372721	162070	729683	1432637	3204635
340	methionine	Amino Acid	Methionine, Cysteine, SAM and Taurine Metabolism	1302	LC/MS Pos ESI hydrophilic	415	2526	150.058	63-68-3	6137	5907	C00073	HMDB00696	264920336	253183584	290175808	270654464	208557552	273950304	300904384	253781040	293982304	330069440	330141280	304187744	330517696	330431968	332543104	350670624	406488640	372089696	301657216	273192288	290307360	298592928	304067040	346206560	362833536	347722912	327959968	276044672	288810336	352531200	374388736	337022272	276659008	326381696	260402816	309104672
344	methionine sulfone	Amino Acid	Methionine, Cysteine, SAM and Taurine Metabolism	44878	LC/MS Pos ESI hydrophilic	100004635	1250	182.048	820-10-0	69961	63154			350196	573173	500135	279344	351774	692129	572358	660926	491012	639324	422331	628005	550975	516359	396482	815762	684255	636945	353171	614300	453932	445952	480414	664362	625718	548201	427749	478308	759418	646844	621778	615454	319961	319156	408400	498366
345	methionine sulfoxide	Amino Acid	Methionine, Cysteine, SAM and Taurine Metabolism	18374	LC/MS Pos ESI hydrophilic	100000039	1272	166.053	3226-65-1	158980	139840	C02989	HMDB02005	9958367	3518124	8286370	6169935	3472116	6384035	6501860	5628735	4375977	3955745	4558488	6025722	5274352	3675763	9318276	8903586	8649046	4995080	4932666	7279565	5428402	3348589	7054486	5184127	9388876	4826854	7055390	5936250	4345024	8407075	8105716	11934183	3090859	5065539	3227527	4422610
3948	methyl-4-hydroxybenzoate sulfate	Xenobiotics	Benzoate Metabolism	48429	LC/MS Neg ESI	100006116	2873	230.997						2416110	4685104	1111261	2831253	1793943	2144962	1382865	6487571	957736	1046988	771510	1742042	2190047	1782058	1549904	1769399	539137	534409	366517	1682813	2213607	2266109	2027995	5771491	1585214	1919994	1647441	2790419	6933458	7019865	4921409	6458304	2710441	1312095	2229727	3085843
1519	methylmalonate (MMA)	Lipid	Fatty Acid Metabolism (also BCAA Metabolism)	1496	HILIC	418	3078.4	117.019	516-05-2	487	473	C02170	HMDB00202	16125155	1596082	2080586	2917127	12177439	16803738	10683779	20895022	6686351	7064239	2804300	2987638	5137360	5462860	4735520	4660137	5233677	3495203	2677680	2751728	10203447	10477760	5812510	3079926	8606346	8028183	4443209	7468751	35297156	9165749	5038122	3360562	17339182	7296459	18840316	10274887
3725	methylphosphate	Nucleotide	Purine and Pyrimidine Metabolism	37070	LC/MS Pos ESI hydrophilic	100001805	544	113	7023-27-0	13130	12578		HMDB61711	5015579	6495040	5012415	9242182	4185000	4651256	7563997	3666351	4914295	6099696	11631390	7683500	3818279	7244368	6408885	12348030	6752806	4541498	5303250	5616752	4761986	4758236	5915376	5799433	5382306	5884015	8316885	7099687	3343218	4545809	10895265	7666032	4698471	9463132	4812749	14685872
319	methylsuccinate	Amino Acid	Leucine, Isoleucine and Valine Metabolism	15745	HILIC	2051	2800	131.035	498-21-5	10349	9922		HMDB01844	2905819	2417292	2924129	1383239	1137384	2069431	1763185	2060920	2317424	3392869	1784377	1477302	1594193	1528715	1747582	2630272	2276767	2164183	1392739	1929430	1922166	1646453	1594277	1826884	2911350	2760962	1982402	1634669	2065975	2081464	1340038	1509057	2140249	1209828	2689457	1783446
2721	mevalonate	Lipid	Mevalonate Metabolism	39583	HILIC	30	1462	147.066	96949-03-0	439230	388367	C02104	HMDB00227	986959	1390454	723994	841323	373351	804000	922328	1001336	653006	907666	552609	1453099	720795	562997	887172	2780860	884630	640243	501798	1602431	1314160	1075004	732599	1742051	769831	570786	421377	1692784	466496	378759	715096	874765	635824	542978	508055	1323415
5075	MOPS	Xenobiotics	Chemical	47137	LC/MS Pos ESI hydrophilic	100005863	700	210.079	1132-61-2	70807;2723950	63972
1830	myo-inositol	Lipid	Inositol Metabolism	1124	HILIC	363	3506.3	225.062	87-89-8	892	10239179	C00137	HMDB00211	189933952	239960336	201412000	235002624	119132456	179919776	193943696	176649424	99410264	135766496	208983360	271259744	116216048	122463704	199549664	256831952	145486768	120594760	177717232	189730288	164127648	146441936	292292448	286927264	189810928	187981504	261358496	295810080	166010624	125674016	170217344	231584224	102967288	155602976	115730160	207759456
1272	myristate (14:0)	Lipid	Long Chain Fatty Acid	1365	LC/MS Neg ESI	519	5440	227.202	544-63-8	11005	10539	C06424	HMDB00806	123766408	139652848	197569520	129868832	132771008	174683168	172114864	135099024	153960896	168871008	171664496	140448736	140537440	146875712	178281840	270827360	150680512	158934576	152181936	129721816	147132096	144343760	179585456	137850816	192149824	193025456	223944992	183801536	123824320	160263584	182604624	195272448	220352304	214523120	187400464	380484096
1273	myristoleate (14:1n5)	Lipid	Long Chain Fatty Acid	32418	LC/MS Neg ESI	100001198	5346.9	225.186	544-64-9	5281119	4444564	C08322	HMDB02000	9289946	10516719	11034809	10120771	9482177	11076751	13059577	9113755	10227578	9600816	10858644	12356229	8357553	8728229	9811176	10101554	12101907	11301335	8846462	10572334	8636289	8577909	9972690	8451024	10213011	9936385	13769541	11371307	7867675	9590597	10567024	9117539	10122180	9107875	10673091	7393387
2643	myristoyl dihydrosphingomyelin (d18:0/14:0)*	Lipid	Dihydrosphingomyelins	57365	LC/MS Pos ESI hydrophobic	100009038	2060	677.559			24846886		HMDB12085	388224	3096773	3409989	6360757	581105	746916	2871703	2180589	613076	1067900	1877815	4806224	1014962	891388	1861236	4940411	731360	724172	1448583	2161284	750319	692153	1575637	2392393	1027057	1179783	1461181	3521122	448263	787726	1570500	3224446	543032	1608920	520432	4395282
1566	myristoylcarnitine (C14)	Lipid	Fatty Acid Metabolism(Acyl Carnitine)	33952	LC/MS Pos ESI hydrophobic	100001270	1350	372.311	18822-89-4	6426854	4932274		HMDB05066			1050702	219597		180228				383680	568169	347908			552200		393625	573133	278613	186055					383155	484722	737115	260992	193312	223028	426417	393529
434	N('1)-acetylspermidine	Amino Acid	Polyamine Metabolism	57689	LC/MS Pos ESI hydrophilic	187	3075	188.176	14278-49-0	496	482	C00612	HMDB01276	4167367	3020238	9322691	2850612	5752543	8359584	4569140	2232618	11472756	12357143	9672614	2637256	4242329	7601719	5592723	2822993	15871540	13915142	8414819	4528043	9956940	7958446	4406427	2256929	7894845	6984343	4169515	2628428	5807656	12345305	6438303	4804139	8271525	4704446	8841529	4241549
438	N(1)-acetylspermine	Amino Acid	Polyamine Metabolism	32360	LC/MS Pos ESI hydrophilic	1200	3356	245.234	77928-70-2	916	892	C02567	HMDB01186	474070	440079	430333	227231	186258	268378	231633		534542	564680	1938759	217462	355310	797288	1122404	209535	2603589	712228	621640	1757880	881253	898444	365956		762641	643941	321041	250378	591190	742609	607166	428332	261906	190152	283301	714376
123	N,N,N-trimethyl-5-aminovalerate	Amino Acid	Lysine Metabolism	57687	LC/MS Pos ESI hydrophilic	100015962	2186	160.133			34236878			37661248	8241374	9706473	16564807	23004200	27653042	22516590	23834140	20423302	25104630	16890470	18363972	10988749	11459458	10277695	12858665	18966076	15903699	12111874	12486839	25315912	23141016	19384920	20386226	20940076	20829456	17966836	14613003	50509716	38375184	27935512	27376760	28482500	20918464	29766570	19215094
413	N,N,N-trimethyl-alanylproline betaine (TMAP)	Amino Acid	Urea cycle; Arginine and Proline Metabolism	62947	LC/MS Pos ESI hydrophilic	100020217	2470	229.155						2105991	3925298	2686416	1878523	1744440	2504732	2350540	4555820	2280630	2843649	2432094	3406285	2231798	2200987	1759617	2604066	2519117	1867559	1339041	3279955	2601460	2377866	2371034	4401654	2576877	2463845	1976367	2801027	2332294	2425568	2867065	2431143	1981221	1590159	2180536	3106765
2572	N-(2-hydroxypalmitoyl)-sphingosine (d18:1/16:0(2OH))	Lipid	Ceramides	57697	LC/MS Pos ESI hydrophobic	100015642	2692	554.514	34839-02-6		30786072			3938990	1089847	3530721	2121570	4195988	4948254	3811419	724908	7187064	8059170	4370785	1931657	5151756	5606453	3151167	2491257	5863435	5660697	2914624	1341315	6760358	6964321	3003333	1541461	5904294	6801090	3599911	2415212	4585769	6378496	5226649	2847215	4965244	3217494	4931129	2168904
52	N-acetyl-aspartyl-glutamate (NAAG)	Amino Acid	Glutamate Metabolism	35665	LC/MS Pos ESI hydrophilic	100001612	1035	305.098	3106-85-2	5255	5065	C12270	HMDB01067	364117	333639	445466	397162	194962	413525	533749	152000	210401	348290	416173	405769	358925	507942	609379	644320	270888	248451	306168	282543	315168	266634	433104	303998	333169	352292	325948	380529	249623	326390	353007	518085	225204	287745	255713	393065
120	N-acetyl-cadaverine	Amino Acid	Lysine Metabolism	43530	LC/MS Pos ESI hydrophilic	100002249	2385	145.134	32343-73-0	189087			HMDB02284	1038307	1809860	954342	1312559	3210064	657712	918471	1038815	297072	450779	328197	1160019	1203340	1243268	624567	1463975	377006	363866	454362	869460	270104	1822576	275208	465370	396948	514954	853050	743546	769415	1331748	49596824	5051953	997098	1043678	7946532	6784915
1191	N-acetyl-glucosamine 1-phosphate	Carbohydrate	Aminosugar Metabolism	15741	HILIC	1212	4052	300.049	31281-59-1	440364	389323	C04256	HMDB01367	485695	679639	2018563	631627	515812	739166	393333	632640	331877	544234	1502480	483476	1015456	763481	1674393	203095	946374	637902	2703587	2513234	469214	436499	2004887	441854	590844	676083	2153432	662510	678146	876722	386392	219820	434464	1914439	489618	364590
431	N-acetyl-isoputreanine*	Amino Acid	Polyamine Metabolism	62309	LC/MS Pos ESI hydrophilic	100020487	2305	203.139						2583751	3575450	3863400	5059236	1985912	2963569	3367016	4019683	4115302	5758788	6135675	7641698	2147480	2056498	2867169	5089288	3360357	2768755	2612391	3555231	2979497	2588274	3143804	3400277	3088376	3340261	3806325	5835698	2866524	3495910	5275998	5448911	1614326	2307823	1558635	3437901
30	N-acetylalanine	Amino Acid	Alanine and Aspartate Metabolism	1585	HILIC	1110	1564.8	130.051	97-69-8	88064	79449	C02847	HMDB00766	27064794	37798280	45868200	35793420	18618672	27707062	38049168	39005656	24194514	30769788	36573832	40190384	30149396	28379002	37205620	47883664	29941678	24870574	34549772	35016624	32483132	30209260	36967556	43762956	31400492	30429070	34467952	40024408	30609488	28801182	42168440	39879716	24757630	38530032	24769920	43938808
397	N-acetylarginine	Amino Acid	Urea cycle; Arginine and Proline Metabolism	33953	LC/MS Pos ESI hydrophilic	100001266	2245	217.13	155-84-0	67427	60752	C02562	HMDB04620	1335092	900498	2908995	2640793	1853288	2221164	1687401	934298	2719453	3048208	2618768	1371350	3108908	2458419	3109560	2827427	2180246	2364677	2028031	1149451	2656506	2686582	2398630	1409478	2220880	2368155	2454975	1551726	1885722	3082092	2831809	2855510	2075479	2963571	2643608	1573906
39	N-acetylasparagine	Amino Acid	Alanine and Aspartate Metabolism	33942	LC/MS Pos ESI hydrophilic	100001257	785	175.071	4033-40-3	99715	90090		HMDB06028	516801	910935	1622605	1877957	1050776	2117770	1227717	472068	1191154	1443894	1629702	888566	779960	1147783	1232794	1563653	2045076	1748847	1017378	765252	1573399	1559061	1347166	919408	1051958	999021	802891	580738	626665	1512025	1139194	1433655	1090471	1028541	1318966	1663728
35	N-acetylaspartate (NAA)	Amino Acid	Alanine and Aspartate Metabolism	22185	HILIC	100000787	3143	174.041	997-55-7;997-55-7	65065	58576	C01042	HMDB00812	15581596	15114670	18753934	6638906	8870764	14581136	6960225	8041781	6791716	10907545	25664156	5699816	9254995	12433332	10850895	7792183	10611255	8068012	8002055	15076458	8510728	9026876	12112235	13433172	9875766	8386967	9727905	9810789	10749166	8518737	3688903	2591650	5091978	7017973	6839346	11841081
1190	N-acetylglucosamine 6-phosphate	Carbohydrate	Aminosugar Metabolism	15107	HILIC	1213	4114	300.049	102029-88-9	439219	8216065	C00357	HMDB02817	4381474	4360074	10311624	4000585	4577866	6460806	3316276	3789992	4248465	5890026	6521512	4352103	6561976	6026675	10096424	1334888	5570454	5323182	7030386	4565581	4764810	4702596	8092104	3474201	5311046	5657707	6934783	4760274	6100109	7791632	2690837	1943128	3994113	7059508	4377786	2958341
1211	N-acetylglucosamine/N-acetylgalactosamine	Carbohydrate	Aminosugar Metabolism	46539	LC/MS Pos ESI hydrophilic	100006435	715	222.097		24139			HMDB00215	9048753	5838877	2864561	6596715	5698497	5568685	8271161	2732149	4790138	4880661	3481781	5808078	3791284	5490914	4114073	10796281	5297033	4553737	2800779	3991733	5479308	5382955	2678302	4832726	6656300	5658590	3160936	6369245	7910639	5739773	8562328	7950708	6739894	4428269	5933649	9258683
1208	N-acetylglucosaminylasparagine	Carbohydrate	Aminosugar Metabolism	48149	LC/MS Pos ESI hydrophilic	1215	1212	336.14	2776-93-4	123826	21403014	C04540	HMDB00489	1789364	686064	572653	1376327	876488	740579	1106114	1006703	1149558	1241000	1160949	1355073	789470	681986	767461	915643	826374	738453	613666	639650	812105	846698	1056208	1080881	801629	662660	662666	798541	2085151	1330776	1563049	1437184	1388551	1036612	1318230	1151584
44	N-acetylglutamate	Amino Acid	Glutamate Metabolism	15720	LC/MS Pos ESI hydrophilic	100000282	1050	190.071	5817-08-03	70914	1266066	C00624	HMDB01138	1487590	6415926	7568646	5852663	3523627	5834939	8763631	3983353	6875205	7939243	7928023	7065644	3935343	4588548	7407561	12908474	4483959	4728001	5424885	6299609	4856345	3871761	4387732	3822757	3895097	4606441	4331413	5189186	2396777	5272445	6769757	6620125	3923427	5717804	5443201	7060558
45	N-acetylglutamine	Amino Acid	Glutamate Metabolism	33943	HILIC	100001253	2140	187.072	2490-97-3	182230	158492	C02716	HMDB06029	271144	889126	932473	240848	148057	293162	376339	522488	246153	303611	372786	531413	282777	268250	384987	773668	285773	241589	283456	440692	173604	178100	210413	436372	233579	190411	247268	506351		214422	270752	257842	133369	156147	181359	329807
2	N-acetylglycine	Amino Acid	Glycine, Serine and Threonine Metabolism	27710	HILIC	100001006	1780	116.035	543-24-8	10972	10507		HMDB00532	2349391	23189786	17650790	1969858	1698791	4821815	10424969	15554205	1756726	2729783	4183994	4541036	2663818	2439153	7486530	8199440	3352656	2795896	3585770	7500067	1600070	1662116	1646394	6626025	2158159	2303092	1929248	5798758	1796437	1437135	1463822	2215447	1707488	4668973	1872601	11061366
90	N-acetylhistamine	Amino Acid	Histidine Metabolism	48679	LC/MS Pos ESI hydrophilic	100006123	2287	154.097	673-49-4	69602	62805	C05135	HMDB13253	268567	1363156	398152	290072	189497	276223	270846	427084	325941	454334	250869	990931	388658	391961	315565	525615	448694	397415	183067	715051	467098	298820	335586	803546	338424	286654	117210	316101	274437	673956	225725	418682	364127	120671	155513	366445
305	N-acetylisoleucine	Amino Acid	Leucine, Isoleucine and Valine Metabolism	33967	LC/MS Neg ESI	100001276	2325	172.098	3077-46-1	2802421	2081100		HMDB61684	216349	149065	487680		322841	335477	335520	190709	395131	322433	321453	260529	349733	545800	626867	280927	346033	309098	435052	227124	439558	705439	663298	496363	264071	284068	356567	343206	294482	698470	342258	209065	305137	371506	372151	347721
269	N-acetylleucine	Amino Acid	Leucine, Isoleucine and Valine Metabolism	1587	LC/MS Neg ESI	1082	2400	172.098	1188-21-2	70912	64075	C02710	HMDB11756		139290	396703	96433		232624	89025		278048	116979	139870	102570	363416	347387	390448	92282	213208	162775	137662	93124	202727	332019	413936	371357		142320	110756			254355	107273	90336	132945	331222	145398	117140
341	N-acetylmethionine	Amino Acid	Methionine, Cysteine, SAM and Taurine Metabolism	1589	LC/MS Neg ESI	1083	1787	190.054	65-82-7	448580	395338	C02712	HMDB11745	2362993	7190988	12210099	5243024	6093938	8459059	12487468	10781284	6823934	7954077	12089196	6564121	5152203	4799111	7649514	6399413	5187045	6483049	8806346	5746006	4577760	4768266	7434759	7139491	6169217	5855066	8322922	6506330	2705283	4357929	6682103	4609219	5402396	10937106	5256041	8622963
346	N-acetylmethionine sulfoxide	Amino Acid	Methionine, Cysteine, SAM and Taurine Metabolism	45428	LC/MS Pos ESI hydrophilic	100005463	880	208.064	108646-71-5	193368	167798			54569	198738	334811	126937	120138	109067	315895	334290	138051	73769	120256	238204	107215	62960	198842	207070	81386	91791	171612	233008	65607	48309	193099	204456	81415	72567	187174	214357	75121	137493	208899	286175	72297	203781	105720	215712
1197	N-acetylneuraminate	Carbohydrate	Aminosugar Metabolism	32377	LC/MS Pos ESI hydrophilic	1162	660	310.113	131-48-6	439197	10292217	C00270	HMDB00230	3383611	5199730	4073288	7232021	5842047	4040579	6417519	3100910	3463809	3318112	3599397	4428351	4394868	3978671	3054616	5607935	6875704	4518690	4108124	5378305	4341763	4352557	3376439	5524218	5660342	4558797	2942621	3403847	2915085	3923282	4259262	5350884	5825948	4698229	5606801	6730281
125	N-acetylphenylalanine	Amino Acid	Phenylalanine Metabolism	33950	LC/MS Neg ESI	100001256	2597	206.082	2018-61-3	74839	67404	C03519	HMDB00512	66102	74923	178001	29366		99937	40169	66556	67896	77335	82208	74254	111354	57550	121680	79065	97216	79334	74403	61583	94694	77765	141977	79479	75776	53969	93927	97174	50940	104449	86149	92978	75589	72421	75744	80475
441	N-acetylputrescine	Amino Acid	Polyamine Metabolism	37496	LC/MS Pos ESI hydrophilic	192	2230	131.118	18233-70-0	122356	109095	C02714	HMDB02064	1007035	3777181	2526653	1380728	1231808	904308	822177	3773731	976209	1134403	1079556	1867962	1713941	1522780	1763520	1352302	1115005	1137898	1435658	3040166	1071750	1496709	1324251	5493893	1215105	1093533	1114763	1157501	1058718	858101	3510480	2617318	978934	1843045	1829639	3059404
10	N-acetylserine	Amino Acid	Glycine, Serine and Threonine Metabolism	37076	LC/MS Pos ESI hydrophilic	100001851	800	148.06	97-14-3	65249	58744		HMDB02931	2533396	5214080	4195603	3128758	1960000	2577684	3834079	4882367	2522100	2553236	2954523	4051750	2815559	2898911	3246808	4410970	2627454	2458180	2370810	4747905	2531216	2407653	2331892	6167287	2771757	2805937	2398519	2878036	2569694	2585373	4201291	3606917	2017849	3121533	1933411	5187481
375	N-acetyltaurine	Amino Acid	Methionine, Cysteine, SAM and Taurine Metabolism	48187	LC/MS Neg ESI	100005466	800	166.018		159864	140553			722886	1526221	1925928	1384053	1050842	1688020	1859725	2164643	1824789	1765763	1960210	2319507	1623152	1482780	1962846	2021975	2293683	2547342	3102785	3532570	1976729	2002880	2863294	3222912	560834	592263	735978	977385	1231378	2047237	2144433	3445935	1524781	2709351	1718586	3922026
17	N-acetylthreonine	Amino Acid	Glycine, Serine and Threonine Metabolism	33939	LC/MS Neg ESI	100001274	821.6	160.062	17093-74-2	152204	3841173		HMDB62557	4948591	6564014	6852384	3762646	3998461	5715622	7196781	7136259	5072461	6254993	5384657	5558464	6007046	4965304	6596755	7159757	5868165	4821166	4517634	4308560	5324923	5209930	4523421	8503598	5112913	4775856	4293816	5534217	4543535	5914532	6785478	6680123	4419809	4835510	4653526	6834459
215	N-acetyltryptophan	Amino Acid	Tryptophan Metabolism	33959	LC/MS Neg ESI	100001254	2630	245.093	1218-34-4	700653	610602	C03137	HMDB13713			25533			19643			35136	39837	48967		19669	22248	49094	17026	32771	46066	32743		58095	52908	73437		18078		46853		14993	40636	27981			20068	33736	23974
326	N-acetylvaline	Amino Acid	Leucine, Isoleucine and Valine Metabolism	1591	LC/MS Neg ESI	1084	1704	158.082	96-81-1	66789	60154		HMDB11757	144993	256627	212766	178151	131385	173839	179364	285391	161613	146889	134759	278182	174803	160754	198130	234561	160477	110328	149542	180951	127483	197949	144192	272882	112484	173982	144194	150334	111993	190751	194498	182854	183169	210062	160976	159179
403	N-alpha-acetylornithine	Amino Acid	Urea cycle; Arginine and Proline Metabolism	32984	LC/MS Pos ESI hydrophilic	100000285	2000	175.108	6205-08-09	439232	388369	C00437	HMDB03357		53480	208617	107690		114482	257691		108929	153895	247294	41289	79745	62522	84781	140668			78723		69548	106005	56719		73864		34995			260121	277941		68287	113526	212769	189714
2576	N-arachidoyl-sphingosine (d18:1/20:0)*	Lipid	Ceramides	57424	LC/MS Pos ESI hydrophobic	100001858	3922	594.582	104404-17-3	5283566	4446679		HMDB04951	5584840	9769521	7479222	6839595	6273619	6375211	10416931	10010250	7423372	9653739	11760009	13658147	7214014	7059007	9071606	10563679	6001148	4953707	6709915	9435417	7536801	7702887	8347059	13559783	6831259	7266410	6963116	10640629	6393917	7758718	10142842	9085341	6807970	8708822	5192174	9261769
2582	N-behenoyl-sphingadienine (d18:2/22:0)*	Lipid	Ceramides	57372	LC/MS Pos ESI hydrophobic	100015624	3911	620.598						1892912	5664766	6396494	1943219	2801046	2947432	4750367	2990234	1406707	3613208	6359716	5747562	2836846	3052998	2979908	3183171	1081732	1957572	2588209	3886504	3805555	3858229	3740412	5798636	3443992	3222095	3369631	3931920	2450832	2841301	4224824	3047580	2483873	2940532	2250142	2230281
3654	N-carbamoylaspartate	Nucleotide	Pyrimidine Metabolism, Orotate containing	1594	LC/MS Pos ESI hydrophilic	1108	795	177.051	923-37-5	93072	4573859	C00438	HMDB00828	321094		1386357	639960	259267	119374				191351		112189	267229	756912	630497	612026	574651	110192	63298	470140	701810	89035	775046		444890	95065	396614	221693	324810	586135	63000	414184	212418	154424	176273	410202
402	N-delta-acetylornithine	Amino Acid	Urea cycle; Arginine and Proline Metabolism	43249	HILIC	100004523	2719.9	173.093		9920500	8096135			3596997	9400055	9636995	1746645	3872655	6798301	5996602	6734644	6887394	9831028	6783844	7471428	7914105	7832773	7474863	9039047	10040751	8702516	6355760	10060133	8418397	8286592	6620527	8692121	10785625	11085975	7618338	8476014	3742633	3666420	3319493	3563675	5890461	4517029	6111331	6128451
342	N-formylmethionine	Amino Acid	Methionine, Cysteine, SAM and Taurine Metabolism	2829	LC/MS Neg ESI	194	1543.8	176.039	4289-98-9	439750	388809	C03145	HMDB01015	206636	1582287	1235001	407645	324339	553587	649849	1296497	444730	620493	687599	999191	605698	392730	690286	690968	524892	581225	692864	1107250	367625	329816	590657	1364195	426837	431725	517254	611731	247254	385592	470316	640199	356368	788561	367393	695713
1212	N-glycolylneuraminate	Carbohydrate	Aminosugar Metabolism	37123	LC/MS Pos ESI hydrophilic	100001491	636	326.108	1113-83-3	123802	3794850	C03410	HMDB00833	4537992	4103260	1305007	3039692	2418603	2286262	2460356	4876871	2747311	2816668	2856043	4284335	2554538	2879731	2972001	2582372	3266814	2353704	2790195	5168464	3209519	3036647	3055009	6344963	3407696	2962286	1936913	2199605	3568332	2805136	2846695	2514527	2994616	2414728	2650136	2493380
1542	N-linoleoylglycine	Lipid	Fatty Acid Metabolism(Acyl Glycine)	32462	LC/MS Neg ESI	1506	5510	336.254	2764-03-06	6433346	4938516				266316	261953	140757	112660	208206	446220		145524	224443	206308	201716			147572	257475		130165			223685	149876	161014	190200	143710	170603		159745			230292		239358		205062	338634
2573	N-margaroyl-sphingosine (d18:1/17:0)*	Lipid	Ceramides	57367	LC/MS Pos ESI hydrophobic	100015611	3054	552.535			24715876			55934024	10478696	18413514	43907344	44743092	49295552	60352728	20742048	37388448	44711900	29656092	26592050	26122120	27326416	26181184	30267536	23464238	19248192	15250234	13065411	35754152	35720280	24198720	19186622	42904072	43354200	26102616	34846404	30142486	35735772	41016472	32400676	39727416	50668136	34418768	46250988
56	N-methyl-GABA	Amino Acid	Glutamate Metabolism	39577	LC/MS Pos ESI hydrophilic	100003152	2109	118.086	1119-48-8	70703	63869	C15987		17823112	15472963	20655280	25872464	12890678	24823280	21205992	18295366	20087422	28716010	15795784	15484723	13617055	12831443	20510116	23233636	24370116	24437456	13422044	15403972	25328124	19797762	19630640	15866804	25284412	22390762	20098960	19005696	21069580	39392964	41837556	32072242	16671392	22285936	18560176	19244360
31	N-methylalanine	Amino Acid	Alanine and Aspartate Metabolism	37069	LC/MS Pos ESI hydrophilic	100001823	1580	104.071	600-21-5	5288725	4450824	C02721	HMDB01906	832945	1067936	727973	601476	490032		744788	394397	988160	1177662	623947	843206	707591	598310	703313	757284	1017635	1036215	798857	1455819	1091694	877408	827368	1040108	720364	694659	549354	421702	5520767	5128951	3835084	2830938		408922	662358	667154
412	N-methylproline	Amino Acid	Urea cycle; Arginine and Proline Metabolism	37431	LC/MS Pos ESI hydrophilic	100001956	1335	130.086	475-11-6	557	541			527145	611337	747329	453364	564404	733890	721535	572412	869071	1018499	551222	590180	818020	801375	666652	774537	906255	536435	474119	641672	809892	497077	696924	912306	1126389	873771	601836	585155	1296903	562902	564340	409339	653841	560374	668508	492301
415	N-monomethylarginine	Amino Acid	Urea cycle; Arginine and Proline Metabolism	43586	LC/MS Pos ESI hydrophilic	100004488	2845	189.135	53308-83-1	132862	117259	C03884	HMDB29416	9102529	11555422	12722663	10584266	8975101	11251633	11124612	10911974	11222078	13731964	14902243	12421095	11546334	12213866	11762100	13594959	13812148	9854003	11694097	11743284	12290418	12725802	12592041	13123589	14049674	14177672	13698790	12331913	12603094	11929173	14207064	13504925	11938894	11076190	10941305	11847461
2571	N-palmitoyl-phytosphingosine (t18:0/16:0)	Lipid	Ceramides	62881	LC/MS Pos ESI hydrophobic	100019761	2632	556.53		10506988	8682389			3075550	16114876	16038227	23277352	4335692	4896926	15484188	11725482	6473549	7629432	13605681	27500470	5323602	5735259	12674488	36111656	8297528	8201104	11545261	21531046	4960749	4632143	9769904	20189356	5479637	5622015	8324468	26322422	3479770	4100951	13669084	23822252	5332817	14983188	5106873	24118016
2580	N-palmitoyl-sphingadienine (d18:2/16:0)*	Lipid	Ceramides	57416	LC/MS Pos ESI hydrophobic	100015609	2490	536.504						5977307	8834471	6803634	4697500	5697059	5571128	6792592	5026671	5814492	5906140	6732252	7917472	5390460	4513841	6354069	6858258	5760888	5387715	5284809	6560279	5960733	6212770	5532177	9670590	6020765	6307611	5480666	8312054	5577796	5110389	7431400	6101736	5937717	5929971	5169894	4564847
2562	N-palmitoyl-sphinganine (d18:0/16:0)	Lipid	Dihydroceramides	52604	LC/MS Pos ESI hydrophobic	100009028	3090	540.535	5966-29-0	5283572	4446685		HMDB11760	27572490	224892944	175271360	259421776	35894536	40774288	160390752	97104792	55467696	63992756	128624720	209563328	60525496	60498824	116301200	257697536	55931324	49967188	90266896	101059456	63697932	61341196	86640792	150614608	61653688	67596032	69332112	162795632	33998816	47874008	97033816	133618032	49364832	139018320	42544676	265440128
2570	N-palmitoyl-sphingosine (d18:1/16:0)	Lipid	Ceramides	44877	LC/MS Pos ESI hydrophobic	1518	2893	538.519	24696-26-2	5283564	4446677		HMDB04949	263302656	264489280	329915200	372054336	298832864	356071008	435703424	223462304	434550368	519810240	426215264	411562624	321062656	335350784	360516768	405110784	399226624	356956864	290603616	268660064	441435104	419340416	344288384	290966784	354608544	371083776	280851392	394648832	255079600	369034784	505543392	380205888	353385024	441129728	321892384	394446464
1538	N-palmitoylglycine	Lipid	Fatty Acid Metabolism(Acyl Glycine)	42092	LC/MS Neg ESI	100003686	5580	312.254	2441-41-0	151008	133100		HMDB13034		503738	222537	337463	78916		551602	183682				305073	160889		193402	770659	111938			186425		86160		315757	182382						154756	639906		100258	208921	1088943
2581	N-stearoyl-sphingadienine (d18:2/18:0)*	Lipid	Ceramides	57417	LC/MS Pos ESI hydrophobic	100015632	2846	564.535						872944	4368930	2837782	1560644	1275398	1556431	1823596	2119864	1361382	1998262	1745552	4048046	1538480	1420572	1846469	2211191	1262224	990483	1434350	3106671	1405669	1470839	1621435	5192644	1745785	1710493	2335813	2366044	933740	1674597	1977449	2162296	1236269	896661	922586	1419433
2563	N-stearoyl-sphinganine (d18:0/18:0)*	Lipid	Dihydroceramides	1759	LC/MS Pos ESI hydrophobic	922	3526	568.566	2304-80-5	5283573	4446686			1094963	5843145	5657684	4241207	1285238	1191230	4753902	3449356	2007836	1943007	4121399	4826857	2191811	1960445	2778786	5134568	1324870	1279375	2543318	2483523	1719782	2060036	2638079	4535599	1915446	2017994	2366783	3546923	1284767	1404983	2316496	2778304	1440949	2980860	1274398	4702397
2574	N-stearoyl-sphingosine (d18:1/18:0)*	Lipid	Ceramides	54979	LC/MS Pos ESI hydrophobic	1547	3392	566.551	104404-17-3	5283565	4446678		HMDB04950	15790252	18335636	21879500	18022828	16099943	18729680	26678924	16270469	22928642	30412230	26338712	28081190	21697260	22120820	20944404	26686970	18411576	15041358	15747206	16580176	24666248	25221616	19053222	21504370	22045840	22974620	18836324	22906524	17774204	25804656	29196188	26139190	20034738	20146460	15838775	22236474
1808	N-stearoyltaurine	Lipid	Endocannabinoid	39730	LC/MS Neg ESI	100003240	5782	390.268	63155-80-6	168274	147194				98734	154667	59559					60912	175743		145807	130204	117277	110986	207198	50383			141158	99890	61869	124108	168869					155981	69781	78611		128963	41192	55634	398392
439	N1,N12-diacetylspermine	Amino Acid	Polyamine Metabolism	52987	LC/MS Pos ESI hydrophilic	100002132	3105	287.244	61345-83-3	132680	117134	C03413	HMDB02172	186613		99951		117648	136987		177637	555964	557064	97529		96316	130373		44850	682431	528097	83040	58063	737741	596747			359824	393171		73169	233240	633009	148117	188680	251049		271460
3765	N1-Methyl-2-pyridone-5-carboxamide	Cofactors and Vitamins	Nicotinate and Nicotinamide Metabolism	40469	LC/MS Neg ESI	100001468	1668	151.051	701-44-0	69698	62899	C05842	HMDB04193	48673	51645	56633			62436	57634	58509		98070		89521	40572	46315	67736	66287	78292	56591	34187	84764	188290	200002	207710	256880	95969	122786	64693	120308	85955	79147	49384	47887	42401		47621	70337
3606	N1-methyladenosine	Nucleotide	Purine Metabolism, Adenine containing	15650	LC/MS Pos ESI hydrophilic	1242	2120	282.12	15763-06-1	27476	4573813	C02494	HMDB03331	955578	1291983	1322997	1247395	584705	778540	1386912	1294758	854410	871441	1221773	1428506	932813	986820	1651323	2123913	1000889	719689	1040890	1176810	856733	882866	1674963	1983079	1131761	1015787	1386361	1423016	1075022	931081	1680138	1998022	674298	1360304	654735	2232128
3582	N1-methylinosine	Nucleotide	Purine Metabolism, (Hypo)Xanthine/Inosine containing	48351	LC/MS Pos ESI hydrophilic	100001409	1430	283.104	20245-33-4	65095	513976		HMDB02721	164312	154289	135883	122453	115341	203577	163833	151196	143226	217255	140781	154534	86601	105945	113548	162123	174502	119323	38733	166013	264614	265022	165391	225725	187672	190682	150122	93520	241485	334556	434816	117311	111149	147180	131248	86390
404	N2,N5-diacetylornithine	Amino Acid	Urea cycle; Arginine and Proline Metabolism	43591	LC/MS Neg ESI	100004575	1367	215.104	39825-23-5	10398396	8573834			30746		170736			74707	54310			104556	126212	56231	64116	93994	92098	99651	80254	77153	101828		133872	108660	129007	45247	115678	120048	103554	48912		99543	78848		41503		54635	76448
95	N2-acetyllysine	Amino Acid	Lysine Metabolism	36751	HILIC	100001721	3372.6	187.109	1946-82-3	92907	83869	C12989	HMDB00446	478264	177587	425760	170845	173218	199950	288565	78158	105428	176507	415156	114092	97006	164443	288360	179804	299322	126530	162400	153820	175440	141747	298908	110081	145593	103104	190399	164370	334900	261203	162468	84917	294263	199188	258940	252296
104	N6,N6,N6-trimethyllysine	Amino Acid	Lysine Metabolism	1498	LC/MS Pos ESI hydrophilic	189	2825	189.16	23284-33-5	440120	140379	C03793	HMDB01325	14611003	37733840	28663922	41366976	20369194	31694122	32135636	24341772	23434302	25127964	26101698	34462540	20981352	25705326	38768032	74296736	20229640	19232842	22246052	44685068	22580136	22940044	29191848	37345344	22724156	23574758	27617926	48663020	20840286	19405052	33417592	29994792	12581569	15116389	10250751	23781516
103	N6,N6-dimethyllysine	Amino Acid	Lysine Metabolism	62862	LC/MS Pos ESI hydrophilic	100020417	2831	175.144	2259-86-1	193344	167778	C05545	HMDB13287	8601792	18900120	14975510	9705850	10011426	14833363	14677954	14866794	12585067	14218247	14487414	16279130	13498315	15566740	15984801	18247484	10490547	11045501	11691444	19177472	11103419	11138177	11826336	18462992	13217664	13492146	14464276	17332588	13251952	13125792	15754815	20643696	9555696	6960989	7264565	9771986
96	N6-acetyllysine	Amino Acid	Lysine Metabolism	36752	HILIC	100001734	2612.6	187.109	692-04-6	92832	83801	C02727	HMDB00206	1133141	3309789	1982552	1609667	923327	1198438	1686547	2084133	1227707	1702196	1572661	2687965	1445922	1527647	1598324	2792323	1387302	1259245	1429368	2786896	1406536	1424725	1470536	3451286	1443440	1485561	1342674	2618714	1291058	1768602	2234335	3433557	955682	1379819	907526	2548958
3616	N6-carbamoylthreonyladenosine	Nucleotide	Purine Metabolism, Adenine containing	35157	LC/MS Neg ESI	100001415	2164	411.127	24719-82-2	161466	141829		HMDB41623	73861	119170	130012	112388	55589	70789	203800	85785	55125	79041	106058	126710	78253	58378	179408	218141	58745	49441	103507	102396	55312	52662	132152	147325	60455	47838	139935	122013	58236	78331	152917	135874	70800	218215	76123	209546
101	N6-carboxyethyllysine	Amino Acid	Lysine Metabolism	37458	HILIC	100001769	4124	217.119	5746-03-02		11312319				337639	264019	727727		135406	294522	105336		85326	296940	510653			181100	480069			120135	285508	62709	50173	196328	155216			20562	285288		33687	190116	139823		102266		311272
1213	N6-carboxymethyllysine	Carbohydrate	Advanced Glycation End-product	36713	LC/MS Pos ESI hydrophilic	100001768	2500	205.118	5746-04-03	123800	11217184			408923	2396312	1864544	4027871	449570	932070	2074365	1155512	458963	791027	1774684	3437250	544497	480590	3127982	8943725	461170	414910	1250564	3167886	773192	694773	1809954	2368430	525611	616836	682412	4909794	569375	953644	3113547	3418511	553134	2089010	778831	6005763
102	N6-methyllysine	Amino Acid	Lysine Metabolism	62860	LC/MS Pos ESI hydrophilic	100003415	2831	161.128	1188-07-4	164795	144469	C02728	HMDB02038	5311115	9185380	8597769	3783401	5222680	8852185	5979867	7982909	7817107	9553585	7232793	7140805	6185477	7578259	5748241	6972094	8348886	7430063	5407583	9114565	6916466	6909296	6640584	8624715	8046700	8077301	5717278	6283672	8747769	7507216	5903525	6590397	6018837	4432988	6285697	4802121
3626	N6-succinyladenosine	Nucleotide	Purine Metabolism, Adenine containing	48130	LC/MS Neg ESI	100001664	940	382.1	4542-23-8	165243			HMDB00912	267508	1093760	895285	736728	287510	612336	979848	814997	561932	674301	1555963	1184609	473328	229384	1260837	1009419	618990	507431	1584832	567204	481820	395424	1736056	771902	689719	877597	2799334	1604253	232742	486371	1105308	788024	379907	2592666	433820	1005436
1603	nervonoylcarnitine (C24:1)*	Lipid	Fatty Acid Metabolism(Acyl Carnitine)	57531	LC/MS Pos ESI hydrophobic	100015846	1602	510.452						116719	233039		208095	54840			75884	91696	108473	91617	199060	65878	81245	43145	50313	161963	101980	109492	139643	152623	195215	154403	216821	77328	89834			70651	105928	129610	120527	129716	87631	96468	99129
3746	nicotinamide	Cofactors and Vitamins	Nicotinate and Nicotinamide Metabolism	594	LC/MS Pos ESI hydrophilic	432	1942	123.055	98-92-0	936	911	C00153	HMDB01406	154632656	144160304	196768224	147482928	113951016	157731088	167965408	179884928	177772064	206850368	162287040	139176192	167649632	173822464	175910192	161815120	210643776	183181648	162476496	165270112	190161408	191325216	189486176	179167968	194292064	183260784	156953968	128384640	140809152	158375168	140466160	136900608	168590480	153460192	167306576	123914776
3750	nicotinamide adenine dinucleotide (NAD+)	Cofactors and Vitamins	Nicotinate and Nicotinamide Metabolism	5278	LC/MS Neg ESI	1310	1434	662.102	53-84-9	5893	5681	C00003	HMDB00902	35487	76700	71060	95438	85451	83227	114562	62212	103472	127441	79545	73253	73637	71018	56381	93303	110007	85646	34246	62484	135939	115723	71947	80696	91077	93526	28516	58434	72382	91307	89088	57032	91459	54306	95212	69393
3749	nicotinamide riboside	Cofactors and Vitamins	Nicotinate and Nicotinamide Metabolism	33013	LC/MS Pos ESI hydrophilic	100001310	2040	255.098	1341-23-7	439924		C03150	HMDB00855	95246	115008	85861	223850	64648	98738	172688	173898	113935	127701	170478	168187	157457	271947	200351	188835	100392	128131	210105	222148	115902	148248	200922	148169	147076	184844	163378	156251	175473	168742	150718	250998	236579	291443	263524	304673
3743	nicotinate	Cofactors and Vitamins	Nicotinate and Nicotinamide Metabolism	1504	LC/MS Pos ESI hydrophilic	567	1673	124.039	59-67-6	938	913	C00253	HMDB01488						1080163		2994290	572622	1302541	262611	353144	738376	457683		273523	4320319	1066058				291009			685879	674304		1300384	816851	908403	350595			468682		1571763
3744	nicotinate ribonucleoside	Cofactors and Vitamins	Nicotinate and Nicotinamide Metabolism	33471	LC/MS Pos ESI hydrophilic	100001316	1536	256.082	2625-49-2	161234	141635	C05841	HMDB06809	638210	296213	471380			627684		168928	1445829	1137347		345019	876303	812743	841561	2135263	1296263	835920			359775	179053	322891		814668	547105	226268	3421144	1096021	1510291	660077	1868716	1364117		1233603	2378524
1292	nonadecanoate (19:0)	Lipid	Long Chain Fatty Acid	1356	LC/MS Neg ESI	892	6068	297.28	646-30-0	12591	12071	C16535	HMDB00772	10468078	6203410	16885574	8508838	9867956	14077199	20540076	10508552	6973809	6484058	16632493	7958002	5552811	6151164	14139675	13199040	5734816	6274133	11921108	6183581	7319652	6522653	15538928	7119772	13123843	11163077	26181912	13464055	6288554	7973812	15006587	13492986	16188300	14578132	10980088	34375348
4964	O-sulfo-L-tyrosine	Xenobiotics	Chemical	45413	LC/MS Pos ESI hydrophilic	100005384	950	262.038		514186	448617			131789	59721	67597		79705	136035	88415	44446	117162	149694	83559	67622	71410	71935	103796	77385	100659	86614	44643	44710	126720	115411	117614	91547	90092	88501	67519	73548	85820	143157	95698	94877	103703	49452	83442	63809
184	o-Tyrosine	Amino Acid	Tyrosine Metabolism	43392	LC/MS Pos ESI hydrophilic	100004290	2772	182.081	2370-61-8	91482	82607		HMDB06050	208118	184655	497800	288642	179689	334397	231921	306865	209120	230881		322231	261726	230983	380795	562892	366365	161139	180662	325709	366228	313959	540524	362991	328505	239803	302996	214730	292972	306714	355145	501484	250209	218554	223071
1557	octanoylcarnitine (C8)	Lipid	Fatty Acid Metabolism(Acyl Carnitine)	33936	LC/MS Pos ESI hydrophobic	100001247	950	288.217	3671-77-0	123701	110274	C02838	HMDB00791	46477	89123	168694		45913	142704	29578	63928	94667	75201	76551		100896	63899	121257	32878	100617	151456	92088	209657	46185	56383	44902	68371	76057	84065	83968	64115	58688	56846	52374		48748	19352	45082	75085
1285	oleate/vaccenate (18:1)	Lipid	Long Chain Fatty Acid	52285	LC/MS Neg ESI	100008930	5655	281.249						4673590272	4776019456	7210551808	4668061696	4991667712	5816510976	5629495296	4688921600	5283243520	5662860288	6495162368	4550259200	5126800384	5326943744	5890358784	5505068544	5629232640	5837882368	5974108160	4811528704	5298473472	5258444800	6980831232	5291123200	6835893760	6762755584	8723906560	7361417728	4754674176	5472748544	6099724288	5390206464	5886485504	5199112704	5751879680	6338080768
1795	oleoyl ethanolamide	Lipid	Endocannabinoid	38102	LC/MS Neg ESI	1137	6450	324.291	11-58-0;111-58-0	5283454	4446574		HMDB02088	1236802	5989179	2305116	3168097	1735876	1722162	2751738	3960625	1804461	2143251	2110691	8675019	3509709	2210316	2489621	5713464	1858105	1800362	3507148	7970627	2307554	2236365	1756270	8707241	2105829	1991121	1544371	2684951	1032501	1682680	2349233	2144455	2690057	3640546	1973910	6030714
2527	oleoyl-arachidonoyl-glycerol (18:1/20:4) [2]*	Lipid	Diacylglycerol	54961	LC/MS Pos ESI hydrophobic	100010937	2990	660.556					HMDB07228	116606	202266	111632	110842	329795	341586	643078	102551	219972	372904	359973	256998		207633			282017	157673	167063		475899	310540		58661	228928	164374	64385			353970	423201	204041	298132	283204	158041
2514	oleoyl-linoleoyl-glycerol (18:1/18:2) [2]	Lipid	Diacylglycerol	46799	LC/MS Pos ESI hydrophobic	100002990	3223	636.556	104346-53-4		29788004		HMDB07219	75214	159749	430741		366203	578799	750166		843826	1053530	1023370		188599	220177	112790		397413	489918	450981		482373	358287	385568		355582	440333	398598			469031	318133		389694	316750	287020
1574	oleoylcarnitine (C18:1)	Lipid	Fatty Acid Metabolism(Acyl Carnitine)	35160	LC/MS Pos ESI hydrophobic	100001501	1423	426.358	38677-66-6	6441392	21403150		HMDB05065	1186527	453191	2736827	945087	839199	1486613	348038	234184	654888	832331	1369266	792438	580898		1087502	280085	1112765	2021019	1533789	860485	556910	572058	1345310	396367	1420346	1172851	2396906	382680	452154	697861	1109111	960158	861430	625385	452683	600179
1622	oleoylcholine	Lipid	Fatty Acid Metabolism (Acyl Choline)	53260	LC/MS Pos ESI hydrophobic	100009331	1449	368.352						77705	138835	219311	259052	127930	124921	546614	90080	238275	235668	284316	285748	115735	77075	196242	195657	107393	149120	177303	73852	267381	227650	234863	172843	189931	147467	242541	168473	72162	145084	596866	227341	215679	91097	187320
468	ophthalmate	Amino Acid	Glutathione Metabolism	34592	LC/MS Pos ESI hydrophilic	100001311	2085	290.135	495-27-2	7018721	7993181		HMDB05765	259988	741415	1414695	211440	1480377	3049866	840232	1153859	2169766	2705248	1354844	134261	726133	855566	272073		2873771	2722666	1102783	1296682	1972210	2061885	1334745	256650	1842348	1687383	614992	238897	398456	954990	112002	56213	1498661	364529	1924041	490857
385	ornithine	Amino Acid	Urea cycle; Arginine and Proline Metabolism	1493	LC/MS Pos ESI hydrophilic	444	2800	133.097	3184-13-2	6262	6026	C00077	HMDB03374	49665216	67897904	62995840	57326976	34127360	40693780	56746020	48474032	39498388	45455272	44296836	49582616	35503288	42788296	60681632	90632336	41009816	42562160	46018660	55202724	43581720	45302072	52775712	54453952	30841738	32815652	37273896	39668068	28433008	36894184	69540624	47727440	43242768	52706008	44262344	62255036
3656	orotate	Nucleotide	Pyrimidine Metabolism, Orotate containing	1505	HILIC	445	1638.1	155.01	50887-69-9	967	942	C00295	HMDB00226	81899480	49710224	180884656	96707720	55477704	111197680	107878104	50442344	100054480	160092720	103718704	92964560	119008576	125267864	142008688	95383576	120803640	106530784	95245480	70691168	132151992	121103736	133422176	78775480	101287984	94806720	90018432	74440760	76415920	152671648	102851976	93023488	147481712	143061056	149910800	90191072
3658	orotidine	Nucleotide	Pyrimidine Metabolism, Orotate containing	35172	HILIC	100001416	2250	287.052	314-50-1	92751	83729		HMDB00788	3011110	15847426	7259158	8597063	3905883	3640894	5779569	18390276	4538847	5671223	5986098	14221037	6397182	5127762	7931142	7846394	5831383	6008204	9393591	17668996	5591344	5205086	7495173	24311678	3340903	3505724	3773270	4830072	2776624	5202794	5770997	6896657	4166459	6888321	3939408	8319785
3790	oxalate (ethanedioate)	Cofactors and Vitamins	Ascorbate and Aldarate Metabolism	20694	LC/MS Neg ESI	100000841	603	88.988	144-62-7	971	946	C00209	HMDB02329	4268365	3690069	3628164	3686968	4202271	4755757	5966788	6338027	3384296	3836125	3385746	5355884	5553260	4331132	5977889	7874270	3837691	3467042	3579907	5019801	3919667	4068184	4489982	7214995	4056635	3736365	3979688	5639287	3820357	4508476	5944757	12105440	4824238	4495751	3841912	5094101
193	p-cresol glucuronide*	Amino Acid	Tyrosine Metabolism	48841	LC/MS Neg ESI	100006191	2420	283.082	17680-99-8	154035	135751		HMDB11686	2725610	4898003	2149392	1242827	914852	3845444	1841090	2457443	2916623	4916810	2673905	9766640	1299381	1419302	1164531	2045746	981750	728180	370955	853282	521133	583508	566636	635648	1410393	2395925	1377996	1493899	2389949	2232630	1604802	706603	957208	844450	1370330	1260700
3955	p-cresol sulfate	Xenobiotics	Benzoate Metabolism	36103	LC/MS Neg ESI	100001315	2890	187.007	3233-57-7	4615423	3806480		HMDB11635	1706085	6807321	2199908	1565307	2113755	4431283	2630261	2553577	3148203	4271825	2909642	31470970	1493757	1665986	1267114	1849757	1039163	1096043	713729	2819527	1189520	1223486	1242137	1776298	1737581	2212219	1805943	1855456	1320977	1517762	892012	1121945	749087	483966	836606	957994
1277	palmitate (16:0)	Lipid	Long Chain Fatty Acid	1336	LC/MS Neg ESI	424	5618	255.233	57-10-3	985	960	C00249	HMDB00220	4415948288	4595272704	5964732928	4501256704	4713220096	5139643904	5381468160	4541523968	4851187200	5166245888	5883960832	4598299136	4837060608	4825443328	5348271104	5684089344	5150707712	5276020736	5354014208	4637862400	4940205056	4825766912	5547696128	4790267392	5430104576	5383580672	6448941056	5160099328	4643007488	5101921280	5906912768	5414189568	5804919808	5057225728	5281957376	6345519616
1278	palmitoleate (16:1n7)	Lipid	Long Chain Fatty Acid	33447	LC/MS Neg ESI	452	5475	253.217	373-49-9	445638	393216	C08362	HMDB03229	191100080	241699248	421721536	198678640	203540192	325625056	298174368	225306576	240845408	286196512	316146784	237627712	246421808	263218784	349310720	423639456	252589024	268398336	294936736	222446224	263153360	249677088	441374592	282204448	438325600	458254944	713391296	719447936	167013344	287279744	348443584	295012864	359610240	254775168	326186912	614823040
2644	palmitoyl dihydrosphingomyelin (d18:0/16:0)*	Lipid	Dihydrosphingomyelins	52434	LC/MS Pos ESI hydrophobic	100008954	2290	705.591		9939965	8115586			36837044	230828528	297812256	252233168	47864272	62667284	167615728	124539136	60253056	78533952	160713392	221666704	90820952	81219968	158653344	244488000	72184888	67394976	133960392	134528352	71606368	71633912	140836736	167462864	87051784	90503352	127250688	194623472	40526916	68393024	116912824	177780096	58169628	125621040	48020112	214180144
1798	palmitoyl ethanolamide	Lipid	Endocannabinoid	38165	LC/MS Neg ESI	1489	6300	298.275	544-31-0	4671	4509	C16512	HMDB02100	936045	3798102	1751523	2037855	1602114	1803070	2697656	1844122	2187995	2394220	2051517	5208708	2269268	1941825	1860224	4105354	2190999	1784917	1889172	3639622	2449534	2251022	1412272	4533607	1811993	1652864	1460633	1649667	1082403	1515783	2484027	1866012	3260680	2596636	2260664	5902860
2648	palmitoyl sphingomyelin (d18:1/16:0)	Lipid	Sphingomyelins	37506	LC/MS Pos ESI hydrophobic	100002107	2168	703.575	6254-89-3	9939941	8115562			335569920	364128160	468489600	410927488	334747392	388990272	435936736	372758368	354966176	413812032	419027712	430750720	412902624	341574464	450787808	426646720	362527680	357000832	382968416	344176128	389245568	383248224	438546464	377355808	391466176	377501664	448749696	509606208	307722496	388665088	465761376	569408704	373712736	380556064	334028800	377050336
1568	palmitoylcarnitine (C16)	Lipid	Fatty Acid Metabolism(Acyl Carnitine)	44681	LC/MS Pos ESI hydrophobic	100000776	1425	400.342	6865-14-1	461	448	C02990	HMDB00222	4145386	2441933	5798524	6473974	2288380	3218384	1762997	1354479	2449259	2848869	3413286	4941041	1934635	1639616	3267583	1792917	3779442	4734702	3212018	2973379	2814023	2613266	2727851	2038266	3893489	3458100	4195604	2245987	2305534	2904630	3916134	4511626	2982112	2189373	2290986	2955449
1621	palmitoylcholine	Lipid	Fatty Acid Metabolism (Acyl Choline)	52944	LC/MS Pos ESI hydrophobic	100009233	1482	342.337		151731	133731			72999	165951	479506	326761	110658	154275	947317	78611	218981	238787	812129	234495	116531	93649	460978	302552	164203	158318	496761	68474	254627	258146	466708	151608	165686	186373	435385	176424	78046	183387	1184586	234400	222621	226981	227946	82333
3776	pantetheine	Cofactors and Vitamins	Pantothenate and CoA Metabolism	57555	LC/MS Pos ESI hydrophilic	100001495	2056	279.137	496-65-1	439322	388453	C00831			250758	77701	225934	308360	690982	230315	99949	414368	401336	427229	134032	113867	233318			192608	562561	378655	250822	411818	435447	217091	125891	70977	604859	339956	88287	178185	221000	651516		559842	362310	380753	305335
3774	pantothenate	Cofactors and Vitamins	Pantothenate and CoA Metabolism	1508	LC/MS Neg ESI	1024	1498.7	218.103	137-08-6	6613	6361	C00864	HMDB00210	45064156	44760656	58416784	45027932	34976092	39529792	64118236	23964828	69544816	75745584	32425720	47383864	67377528	61267884	66379264	105031064	66716312	65579552	42153692	34529864	75206648	73158624	51210108	69468648	65796236	64098756	45474612	61041484	51732452	65984196	80535888	53981448	63225944	60673032	66587220	51479592
1276	pentadecanoate (15:0)	Lipid	Long Chain Fatty Acid	1361	LC/MS Neg ESI	980	5521	241.217	1002-84-2;10002-84-2	13849	13249	C16537	HMDB00826	83364112	45376240	60586992	61616936	76746088	86746704	129815200	64596360	58058768	63918612	69429784	51637500	56069848	52931140	71120472	94632408	50441152	50577484	55603184	43467868	57004356	54505636	60577416	50283388	70843640	66902760	96129472	80070432	59659460	64882520	77986184	85238112	91237976	84787888	74809904	179796112
1606	pentadecanoylcarnitine (C15)*	Lipid	Fatty Acid Metabolism(Acyl Carnitine)	57522	LC/MS Pos ESI hydrophobic	100015842	1362	386.326						483862		252045	368566	174780	404217	174088	101925	219928	197587	177962	212634	132950	189343	274854	78649	203876	223770	174661		109474	146700	128850		317758	252139	301585	164199	190977	164216	229226	253998	309273	236246	258316	216197
159	phenol glucuronide	Amino Acid	Tyrosine Metabolism	52747	LC/MS Neg ESI	100006679	1800	269.067	17685-05-1	87235	78692		HMDB60014	128511	121167	176324	26280		78610	89505	74379		111121		146554	115727	134926		64270	74954			18118	24263								77650				51828		45079
158	phenol sulfate	Amino Acid	Tyrosine Metabolism	32553	LC/MS Neg ESI	100001510	2156	172.991	937-34-8	74426	67018	C02180	HMDB60015	446949	822815	1198180	238043	60755	194879	189344	320545	209880	212798	202662	540789	220812	264814	209257	233838	90456	89967	46206	170862	239940	265023	250409	288798	106573	147447	102609	113039	184007	162938	99151	111191	77991	23961	78683	107679
985	phenylacetylglycine	Peptide	Acetylated Peptides	33945	LC/MS Neg ESI	100001275	2375	192.067	500-98-1	68144	61452	C05598	HMDB00821	9284739	9896700	8994925	4616475	4849948	11348515	7601572	9388804	8901994	12869172	11670370	25020210	7175332	6801142	6199844	7028739	7640705	6319010	4192453	4404610	3884676	4063843	4378282	4388460	7922947	9026534	6494692	7584115	12129563	15920290	8933172	5447890	6761851	3278498	7857071	4698389
124	phenylalanine	Amino Acid	Phenylalanine Metabolism	64	LC/MS Pos ESI hydrophilic	460	2878	166.086	63-91-2	6140	5910	C00079	HMDB00159	388618048	468875648	606327360	457705408	387292128	488290976	477098368	448071936	503060640	546312576	649187328	490196832	555959552	556100416	634562432	606842752	559356224	499631520	576295104	458280384	539124352	542050304	605932352	556505600	527693728	504255744	593691520	448024384	441349760	539948672	670480320	570865856	488532672	611149696	466017728	545569344
787	phenylalanylalanine	Peptide	Dipeptide	41374	LC/MS Pos ESI hydrophilic	100003589	2909	237.123	3918-87-4	5488196	4589716					139468	48843		86502			48955		543339			90661	171627		235831	133876	569266		54501	43743	423581	58652	181369	126577	610888			61477	79596		50736	179566	52311
791	phenylalanylglycine	Peptide	Dipeptide	41370	LC/MS Pos ESI hydrophilic	100003588	2898	223.108	721-90-4	98207	88678		HMDB28995	821968	382254	3276887	1098204	1001222	875957	614402	169271	1803303	908027	8328388	640326	724285	2709958	3641107	328462	2815943	2223663	8725171	718172	978188	1137215	6867230	1029074	2878044	1989263	9455548	1699754	509061	1435219	1718880	524469	1271330	3159685	918433	563385
130	phenyllactate (PLA)	Amino Acid	Phenylalanine Metabolism	22130	HILIC	100000774	908	165.056	828-01-3	3848	3715	C05607	HMDB00779	1301260	17873520	9332455	551439	4357312	14300555	2117029	25476386	2196067	3047252	2716566	3775285	3492985	3086147	3457442	6629452	5173182	3423561	1422284	9847430	800285	796149	897077	2708682	732048	793171	811085	8061790	810785	716751	219343	688078	2052029	1710535	2433784	12358617
129	phenylpyruvate	Amino Acid	Phenylalanine Metabolism	566	HILIC	241	845	163.04	156-06-9	997	972	C00166	HMDB00205	467110	414585	271264	298195	144455	482683	341281	295643	248833	357848	385754	448576	626774	304062	710030	437796	366893	195353	232110	303922	311673	299454	269013	468877	211623	203328	298752	587336	445380	372833	345029	760002	248976	376466	241045	486237
1243	phosphate	Energy	Oxidative Phosphorylation	42109	LC/MS Neg ESI	461	608	96.9696	7664-38-2	1061	1032	C00009	HMDB01429	339258752	391408032	384890112	366794496	336550624	382911680	431890016	380956768	368830560	408650400	310652480	388128736	340173504	301247040	373402720	416018368	319887616	349197536	321717920	327959264	363150048	346089184	331851072	377006464	367388896	388267936	339563904	352989600	338326880	362445280	398331072	349597024	361444512	357226240	368639360	305940128
1029	phosphoenolpyruvate (PEP)	Carbohydrate	Glycolysis, Gluconeogenesis, and Pyruvate Metabolism	597	LC/MS Neg ESI	463	587.3	166.975	10526-80-4	1005	980	C00074	HMDB00263	1572669	535531	1000743	323768	2436745	1370365	404787	866083	1263740	1056919	894645	542304	1274790	938999	830719	109538	757984	1100732	1063515	411832	1962526	1646247	1599447	940289	1134817	576379	1314873	755512	4996049	859402	152881	204576	1155974	397562	1121168	328846
1865	phosphoethanolamine	Lipid	Phospholipid Metabolism	1600	LC/MS Neg ESI	1026	638	140.012	1071-23-4	1015	990	C00346	HMDB00224	52035360	75829544	59268344	40317128	42081112	41161356	40121812	95712224	55073480	62899428	56159432	75731976	63150828	54329876	58741700	29272780	62939156	57551768	63265756	79829112	51788092	55573944	61595776	96652480	69071560	71401344	64920916	51336392	54825388	50485208	45017752	42528560	39303732	45177268	42994592	30076144
3777	phosphopantetheine	Cofactors and Vitamins	Pantothenate and CoA Metabolism	15504	LC/MS Neg ESI	100000328	1597	357.089	NA	987	103123	C01134	HMDB01416	373454	527164	532147	291984	570829	424921	153151	203505	192440	263052	841329	205251		87018	51650		999480	561939	560530	855177	540394	529123	654010	122333	392365	414029	204857		347723	265650	94269		153443	112959	212658	124880
2559	phytosphingosine	Lipid	Sphingolipid Synthesis	1510	LC/MS Pos ESI hydrophobic	469	1367	318.3	554-62-1	122121	21238683	C12144	HMDB04610	2438560	7700470	8315443	13092440	1599292	2180907	3804350	2602714	2525121	3013891	7353061	7063216	3035374	3781541	8223987	15976132	4923289	4734313	8611878	7270323	2493220	2286185	7539526	7685322	2883198	2836467	4043477	7322040	2081183	2734194	8826638	8939346	2982346	10510047	2433885	10345770
1425	pimelate (C7-DC)	Lipid	Fatty Acid, Dicarboxylate	15704	HILIC	100000101	2745	159.066	111-16-0	385	376	C02656	HMDB00857	545391	155694	404028	188047		125634	261058	583401	225010	339928	187757	288798	232766	129694	213953	309394	202613	181072	420330	168423	264582	198093	209921	352453	248149	177153	258062	322398	152963	225078	259676	1080015	191951	142890	166558	237860
117	pipecolate	Amino Acid	Lysine Metabolism	1444	LC/MS Pos ESI hydrophilic	1025	2200	130.086	4043-87-2	849	826	C00408	HMDB00070	18102638	15616541	15201479	9796027	15282952	18764554	13133732	17576676	24042192	29761648	12802144	13715170	19714348	23101256	13198910	14938120	19270776	17603756	9385042	14568296	23034536	24077264	16314758	17914340	25916388	24639832	16877492	12818031	24019712	21494672	14917429	14643185	22939936	11695005	23694840	14925960
409	pro-hydroxy-pro	Amino Acid	Urea cycle; Arginine and Proline Metabolism	35127	LC/MS Pos ESI hydrophilic	100001167	2128	229.118	18684-24-7	11673055	9847785		HMDB06695	1701573	2356954	2656586	937872	727461	3383324	1418587	2786581	1865535	3051790	1903781	2418742	1819054	2012583	2242547	3257611	1935097	1667592	1313926	2497130	2241392	2692539	2796461	3431600	2206682	2769792	1830999	2668064	3830922	2426676	1076549	1689226	1924784	1698663	1890632	2601252
393	proline	Amino Acid	Urea cycle; Arginine and Proline Metabolism	1898	LC/MS Pos ESI hydrophilic	480	1603	116.071	147-85-3	145742	128566	C00148	HMDB00162	748871552	966945664	1062880192	1038117824	699606528	891458624	1023694080	904896640	921948416	1050679744	1070762752	1323882368	872170048	939103488	1074417920	1734203264	984132800	819456704	881454336	923624320	942097728	928817472	1102193408	1263639680	932266176	921470976	947639296	1129139200	879353472	959732352	1232968704	1232686976	898539072	1217253120	843080960	1386197504
811	prolylglycine	Peptide	Dipeptide	40703	LC/MS Pos ESI hydrophilic	100003674	2136	173.092	2578-57-6	6426709	4932143		HMDB11178	1072612	2562457	2758686	1611065	1335748	1704203	2236681	3548475	1987382	2104717	3065517	2884001	2239025	2573228	2820016	1878958	2301096	1863492	3091125	2626523	2102620	1877621	2507331	3530975	2826461	2429025	3162732	1570870	1358349	1987951	3130319	2166827	2045509	2662562	1467293	2836098
1516	propionylcarnitine (C3)	Lipid	Fatty Acid Metabolism (also BCAA Metabolism)	32452	LC/MS Pos ESI hydrophilic	100001162	2590	218.139	17298-37-2	107738	96904	C03017	HMDB00824	42618632	6827972	8725254	6227763	21349912	12698773	5454153	11505122	9911740	5496630	8018793	4175650	15363806	18969932	15110352	4574611	14265069	8708775	8562002	6982372	6862550	5452350	8652246	2146286	7655568	5969470	16159106	8956331	21982662	12139728	4836043	3728142	22150388	12215363	23954356	12112661
1517	propionylglycine	Lipid	Fatty Acid Metabolism (also BCAA Metabolism)	31932	HILIC	100001150	1502.5	130.051	21709-90-0	98681	89122		HMDB00783	1649892	1248533	920034	1069157	1754297	4967995	3775138	4620084	441135	560192	365685	221872	480064	366611	372004	468041	987332	1005899	650287	1111817	1433033	1551414	1610470	1815018	912705	1112108	698194	827791	1509226	1449975	1315318	1168336	1698467	1431066	1867382	2109644
1727	prostaglandin E2	Lipid	Eicosanoid	7746	LC/MS Neg ESI	487	4573	351.218	363-24-6	5280360	4444059	C00584	HMDB01220	9790054	8295450	7651229	7749763	7369402	7497369	8685358	11652657	8095262	8153622	7752846	8897285	8054711	9133281	7855004	8857958	8068716	7333201	7215146	8408351	9732597	8406937	8184808	8401416	7731031	7573336	6750728	7807321	9405809	8708377	8036660	8503182	9677815	8164660	7811601	9049462
1739	prostaglandin F2alpha	Lipid	Eicosanoid	19398	LC/MS Neg ESI	100000574	4658	353.233	551-11-1	5280363	4444062	C00639	HMDB01139	479590	328989	193616	163276	327561	498740	464047	719694	411439	764843	133002	604991	427497	603236	202326	346904	415902	158196		237866	486637	364372	188250	424289	451074	411193	95511	225161	966976	803064	259455	359167	594175	150444	472011	326303
3836	protoporphyrin IX	Cofactors and Vitamins	Hemoglobin and Porphyrin Metabolism	39321	LC/MS Pos ESI hydrophobic	100000292	1417	563.265	553-12-8;50865-10-5	4971	10469486	C02191	HMDB00241	104897		590729	137628	181575	479858	178266	99189	181243	219656	150287	113314	128104	98027	125937	84514	131759	140393	55115	66400	163440	112578	156237	89777	112394	58871	64482	99249	108610	143040	92113	113365	115029	120361	84625	226755
3670	pseudouridine	Nucleotide	Pyrimidine Metabolism, Uracil containing	33442	LC/MS Neg ESI	821	1100	243.062	1445-07-4	15047	21403010	C02067	HMDB00767	5133081	5083944	6193234	3782463	3092222	5628979	5609953	5907709	4746633	6521739	6621402	5410356	4865030	5416965	5729928	5605250	5029860	4050015	4496375	5476489	5625145	5693059	6825120	5857517	5407351	5641775	4943492	4574964	6398757	6372998	5717182	5163669	4170157	4568803	4474196	7052053
3826	pterin	Cofactors and Vitamins	Pterin Metabolism	43023	LC/MS Neg ESI	100004216	1370	162.042	22363-60-4	73000	65806	C00715	HMDB00802	266221	211506	220347	226800	221563	261808	244201	152472	278608	341002	198460	220772	176994	255017	135242	214125	324895	265992	187035	172873	347905	360859	294626	217376	288708	282551	125705	111285	299902	293968	201903	172810	252081	143525	260205	177778
429	putrescine	Amino Acid	Polyamine Metabolism	1408	LC/MS Pos ESI hydrophilic	49	3027	89.1073	110-60-1	1045	13837702	C00134	HMDB01414	1760754	2545423	3017706	502525	2458261	1112760		3156609	1130173	782070	2421791	828950	2040076	3396642	2423797		3482966	2318348	3267792	2973028	96272	324684	2325986	2741371	1271351	411460	1867066	176559	1220090	512499	173106	263870	1605119	2052449	2074211	807318
3877	pyridoxal	Cofactors and Vitamins	Vitamin B6 Metabolism	1651	LC/MS Pos ESI hydrophilic	491	2343	168.066	65-22-5	1050	1021	C00250	HMDB01545	3417629	1291929	2539095	2639444	1600474	2329595	3218358	2091979	3368180	4237552	1703271	2575657	2931234	2959160	3227247	4924746	4886418	3760477	2536562	3003490	3926654	3335239	2836809	2325464	6236095	4316610	3591696	2565146	2232710	3709183	2872088	2046969	3301781	1808840	3602919	2681087
3874	pyridoxamine	Cofactors and Vitamins	Vitamin B6 Metabolism	2150	LC/MS Pos ESI hydrophilic	568	2975	169.097	58052-48-5	1052	1023	C00534	HMDB01431	118537	398720	545010	1622517	318642	611984	1023730	426377	712105	707937	806675	710553	819280	535675	1260403	1668827	1034018	761738	880030	549008	573813	409963	742251	322757	691684	587567	1007519	1228694	130661	579842	1596728	1318410	696314	1888505	772148	2215806
3875	pyridoxamine phosphate	Cofactors and Vitamins	Vitamin B6 Metabolism	3138	LC/MS Pos ESI hydrophilic	493	1932	249.063	529-96-4	1053	1024	C00647	HMDB01555	148808	145492	384057	285215	148389	159460	320130	150327	296028	397852	403370	171658	205436	212184	216450	182623	274467	188524	278608	146780	333439	294959	287094	172132	374809	287838	297802	132616	103476	301600	318265	136455	240873	350428	222061	79370
3878	pyridoxate	Cofactors and Vitamins	Vitamin B6 Metabolism	31555	LC/MS Neg ESI	100001121	2185	182.046	82-82-6	6723	6467	C00847	HMDB00017	206436	773800	676195	73643	87040	322352	213759	393906	254808	266586	366502	972027	230969	293728	497619	1149560	306199	212787	195788	556911	214574	230894	481291	387852	294641	304174	271415	881669	318364	392782	629393	249382	208919	149289	250521	1032186
51	pyroglutamine*	Amino Acid	Glutamate Metabolism	46225	LC/MS Pos ESI hydrophilic	100001540	1900	129.066	2353-44-8	134508	118562			5451118	4353562	9501941	11384030	2324558	3484635	3842778	3839373	5630239	6416395	7113929	5578341	2868645	2562633	4117999	3386236	4988192	4719037	5949454	6035285	2695838	2619940	4083826	2431545	5955166	6263208	7666377	7026753	5391886	8071261	8645628	8384694	3923697	6106494	4013613	4820658
4398	pyrraline	Xenobiotics	Food Component/Plant	48428	LC/MS Neg ESI	100001767	2304	253.119	74509-14-1	122228	19980286		HMDB33143	190373	397092	586410	200152	132302	260211	201718	265684	244948	285653	323844	478286	327367	212398	420613	610797	249033	238164	331886	342973	236305	228212	332822	364595	225198	220017	290484	423259	233139	276125	303994	342298	242022	306470	213287	496508
1030	pyruvate	Carbohydrate	Glycolysis, Gluconeogenesis, and Pyruvate Metabolism	48990	HILIC	823	1083	87.0088	127-17-3	1060	96901	C00022	HMDB00243	2034788	966385	899826	944060	1616720	2069553	1469494	1074537	1156876	1315877	1468463	1149110	2078191	1926694	1274760	1608570	1599662	866461	837252	761170	1712228	1492144	1300666	1176737	803359	529711	1361683	1431220	3083229	953591	1225351	2590458	1095408	831642	1127364	3199723
3742	quinolinate	Cofactors and Vitamins	Nicotinate and Nicotinamide Metabolism	1899	LC/MS Pos ESI hydrophilic	182	845	168.029	89-00-9	1066	1037	C03722	HMDB00232	6654406	9356797	1678477	3812055	3553139	2530838	1329410	27305852	3635877	4014587	2150554	9130360	4714169	4317663	1432233	1907304	5563737	3823676	1772287	10981356	3653165	4333491	860940	8775571	5946653	5161355	2755089	2741414	4167603	3678407	1576343	3678341	2496883	1182715	2519162	4285071
1119	raffinose	Carbohydrate	Disaccharides and Oligosaccharides	586	LC/MS Neg ESI	879	978	503.162	17629-30-0	10542	388379	C00492	HMDB03213	371635	86113	4157308			231363	179948	103464	807328	738461	1416537	121646	427366	200546	956843	58863	967789	661050	270096		702378	614697	2526210		1127559	807054	470234	728947	600285	662687	2404220	454720	217470	387721	305514	1460027
3858	retinol (Vitamin A)	Cofactors and Vitamins	Vitamin A Metabolism	1806	LC/MS Pos ESI hydrophobic	498	1636	269.226	68-26-8	445354	393012	C00473	HMDB00305	162609	137984	643240	78883	92603	361245			140771	198522	327222		294033	295902	89283		303845	256481	325899	102526	57784	123198	457991		272845	230651	341719		159557	102649	102583		308800	93296	191966
1053	ribitol	Carbohydrate	Pentose Metabolism	15772	HILIC	100000406	1789.6	151.061	488-81-3	6912	10254628	C00474	HMDB00508	347462	453598	394462	375741	152766	310454	350542	563328	368512	453502	411092	549445	234151	209404	331825	472365	688859	522516	591422	525651	798830	686374	835154	718679	382602	468053	420957	384852	276424	329841	309254	426382	219628	365412	302133	505043
3770	riboflavin (Vitamin B2)	Cofactors and Vitamins	Riboflavin Metabolism	1827	LC/MS Neg ESI	500	3160	255.089	83-88-5	493570	431981	C00255	HMDB00244	260456	252742	313302	277096	245117	310482	500331	212641	249212	348551	259359	335283	350367	318118	432248	520048	318790	259515	261553	246212	380857	348044	301066	322041	391066	386746	308716	312086	243160	380127	521691	454498	416587	283570	367924	375695
1054	ribonate	Carbohydrate	Pentose Metabolism	27731	HILIC	100001007	2425	165.04	5336-08-03	5460677	4574162	C01685	HMDB00867	6905012	13016061	13960705	5260341	4010356	7196359	6540894	9069363	6107493	5762486	5617782	7791736	8081537	7634791	7618528	9984888	5597985	6749421	4886223	9234843	7141540	6517534	10325470	13005920	7434015	7173512	7068191	11355773	5745831	5858397	10924659	7975427	4489270	5515385	4811207	11994571
1052	ribose	Carbohydrate	Pentose Metabolism	1471	HILIC	914	1508.2	195.051	50-69-1	5779	4470639	C00121	HMDB00283	2446807	3723295	3990082	6476399	2142906	3629606	6170599	3145862	2328498	2536778	4759071	4428014	2191668	2681032	3953552	7626268	4159193	3147787	5272452	3410605	3227604	2412114	4636746	2631839	2269089	2006454	3069195	4689022	2210351	2966766	4612339	5504893	2242708	4744042	2059468	7855368
1078	ribulonate/xylulonate*	Carbohydrate	Pentose Metabolism	61858	HILIC	100019968	2350	165.04						17302826	21662544	30738940	40863896	9405387	14013130	18387394	11499085	10333459	21802046	28266110	20783700	11642583	14669683	16636449	22557986	23475918	15140710	17865756	15841884	23465520	18039136	24653374	14452697	16962996	18555008	16154594	20524700	15826098	23995098	21862412	18958240	14506944	11799117	12123211	17202618
1055	ribulose/xylulose	Carbohydrate	Pentose Metabolism	48340	HILIC	100006122	1400	149.046		5289590				733148	2525469	1599314	3384411	1184426	2014363	3369931	1834750	1542288	1963782	2894173	2930946	1083577	867745	2054697	3194993	1830904	1515862	2629116	2427400	2241508	2001083	2622249	2104973	1053587	1337356	1545332	2847246	576214	1361245	2798913	2426010	929486	2473590	1120989	2566964
59	S-1-pyrroline-5-carboxylate	Amino Acid	Glutamate Metabolism	42370	LC/MS Pos ESI hydrophilic	35	1528	114.055	2906-39-0	1196	10140206	C04322	HMDB01301	2581552	6672826	1907937	3538228	3452623	4064535	9015898	3334659	4013968	3994849	1485047	6701385	3104530	1929595	1772245	18336168	2261517	1922878	1454128	2241140	3309907	3241729	1991787	8207591	1473486	1778589	1084269	2470071	1377425	2074785	6973158	2528347	3712248	1566868	2650358	6264840
351	S-adenosylhomocysteine (SAH)	Amino Acid	Methionine, Cysteine, SAM and Taurine Metabolism	42382	LC/MS Neg ESI	197	1832.4	383.114	979-92-0	439155	16788012	C00021	HMDB00939	989974	4050705	4608307	2526447	2079359	1896840	3109979	4949597	1644101	1732959	3890778	3476950	2253599	1831993	2039487	1801048	2303450	2454646	3302100	3627310	1013791	1363844	4352116	4128728	1114143	1018657	2358283	1840422	859057	933569	2215415	1069130	1421185	2300914	1432012	1924068
350	S-adenosylmethionine (SAM)	Amino Acid	Methionine, Cysteine, SAM and Taurine Metabolism	15915	LC/MS Pos ESI hydrophilic	1263	3002	399.145	24346-00-7;86867-01-8;86867-0108	34756		C00019	HMDB01185	143944	1252881	3931422	1714727	415991	721584	1053675	1214213	702395	722957	3147201	1149802	407806	358058	4581342	1234919	721795	1534910	4980797	2308724	937972	828851	5403968	1149677	612082	751002	4146502	1872537	68431	620323	1880766	771144	469721	5244959	263997	1434484
4911	S-carboxymethyl-L-cysteine	Xenobiotics	Drug - Other	47897	LC/MS Pos ESI hydrophilic	100002324	1490	180.033	638-23-3	1080	1050	C03727	HMDB29415	38901	150858	172695	199498	55786	124147	135624	89758	84382	118847	154744	469384	54008	55355	90230	382643	72176	67387	99406	128310	160960	153966	221391	135599	135967	131339	148466	189691		102151	192822	157784	98935	89435		265956
361	S-methylcysteine	Amino Acid	Methionine, Cysteine, SAM and Taurine Metabolism	39592	LC/MS Neg ESI	100002749	880	134.028	1187-84-4	24417	22826		HMDB02108	303869	403103	367507	149024	203313	374257	316283	331089	418198	576939	265934	344628	269144	261501	176775	231029	413410	380724	168394	329965	561779	542118	367635	597278	407061	419363	235103	252597	378890	295755	215222	235574	340436	199901	383194	265475
362	S-methylcysteine sulfoxide	Amino Acid	Methionine, Cysteine, SAM and Taurine Metabolism	43378	LC/MS Pos ESI hydrophilic	100002927	900	152.038	6853-87-8	82142	74136		HMDB29432	1191285	2036690	2110944	810772	1163276	1940276	1378911	1981805	1950388	2177090	1924949	2053295	1338191	1449801	1297809	1621774	2090068	1800518	1379828	2466600	3024568	3094106	2985181	3303203	1661965	1671414	1122664	1100206	1714907	1517340	1045471	1253771	1891691	1345655	1725953	1748365
458	S-methylglutathione	Amino Acid	Glutathione Metabolism	33944	LC/MS Pos ESI hydrophilic	100001259	2200	322.107	2922-56-7	3605667	2841309	C11347			58678	120716		115915	197827			267347	269716			127062	197193			862285	815491	207333	108922	486987	545532	68805		266216	365745			48581	281841			84546		242365
470	S-nitrosoglutathione (GSNO)	Amino Acid	Glutathione Metabolism	47127	LC/MS Pos ESI hydrophilic	100004662	2460	337.081	57564-91-7	3514	3394		HMDB04645	1672912	732860	10210301	688346	2892232										2131836		31251114	1962356	2352931	13529995	6074302		6440484		17947924		1204024			4788267
4883	salicylate	Xenobiotics	Drug - Topical Agents	1515	HILIC	501	802	137.024	69-72-7	338	331	C00805	HMDB01895	16508505	12090683	14718514	10308520	820214	1371710	3785357	4132880	5713385	1546949	5889293	4727271	2458013	4146101	3336983	4631467	2126505	1139983	718157	1343216	3557052	2841949	3045912	2044374	928070	945673	990749	1315824	1458683	927739	1542938	1678601	1074184	1133193	1300549	1503712
4	sarcosine	Amino Acid	Glycine, Serine and Threonine Metabolism	1516	LC/MS Pos ESI hydrophilic	1023	1280	90.055	107-97-1	1088	1057	C00213	HMDB00271	1065807	3039586	2071539	1865874	910494	1241096	463589	1730201	3595354	4585991	3594367	5442142	1385953	1798509	1896137	2438227	1939771	1913913	1370580	4990662	4436099	2240863	2360243	4941693	1022540	1333331	960100	992993	1329885	1407742	1835820	1530646	1046343		1196545	1883732
1077	sedoheptulose	Carbohydrate	Pentose Metabolism	53237	HILIC	100002619	2255	209.067	3019-74-7	5459879	4573620		HMDB03219	995528	4511116	2154218	8051682	2268923	4499545	12392020	2800793	3878829	4802610	3387995	6781504	1865439	1268106	4133845	16640122	3485405	3663151	3717181	4354208	4656772	3911863	3780465	4530194	2090647	2816436	2787378	7553562	846060	3379522	9396140	10367474	1900534	4876815	2094947	9711853
1048	sedoheptulose-7-phosphate	Carbohydrate	Pentose Phosphate Pathway	35649	LC/MS Neg ESI	100001628	599.6	289.033	2646-35-7	616	596	C05382	HMDB01068	4073699	4346477	4888018	3252643	3636060	4476144	4140755	5259392	4208766	6212080	4054455	5033601	4124305	3172544	4122278	2844827	3063924	3471875	3424473	3743582	4271294	4135980	3952362	4003801	4583308	5391648	3743263	3899959	3984124	5773682	3353333	4037116	4079228	3986428	4275251	2004219
9	serine	Amino Acid	Glycine, Serine and Threonine Metabolism	1648	LC/MS Pos ESI hydrophilic	503	1239	106.05	56-45-1	5951	5736	C00065	HMDB00187	229770368	214468880	294558784	261089760	193128384	278885408	293328416	207028592	245006016	285136320	305863872	291331872	240827744	252891312	316997696	356598368	246524928	220606512	261837792	211611856	251149984	246732176	293985760	294546048	287801504	287604096	254857760	250217536	222109296	244234720	381150432	302538048	242197824	305666464	230970976	286811200
240	serotonin	Amino Acid	Tryptophan Metabolism	2342	LC/MS Pos ESI hydrophilic	504	2550	177.102	153-98-0	5202	5013	C00780	HMDB00259		153057	81667		252872	127869		161616	689785	343891	118593		513240	285379			272546	651342		199007		122021				137124	88186		193345				102682		95279
4337	solanidine	Xenobiotics	Food Component/Plant	39788	LC/MS Pos ESI hydrophobic	100002773	1010	398.342	80-78-4	65727	59150	C06543	HMDB03236		180326	322501	177827	98196	150858	285512	98769	267345	298810	338983	310371	147760	57868	243582	182185	185341	154730	256188	236699	121415	134011	240931	122236	155493	192768	340853	136864		74234	213667		150063	204403	169129	187516
4340	soyasaponin I	Xenobiotics	Food Component/Plant	43590	LC/MS Neg ESI	100004481	5163	941.512	51330-27-9	122097		C08983	HMDB34649	101578	239024	865707	344102	50317	341156	179044	222878	86305	66255	501652	431909	257927	271434	277488	1015686	210121	212595	280780	261316	125070	88596	342506	302880	255376	96437	200287	460499		181700	365156	742819		475106	61058	1207320
4341	soyasaponin II	Xenobiotics	Food Component/Plant	43589	LC/MS Neg ESI	100004482	5175	911.501	55319-36-3	171435		C12081	HMDB34650		104085	392295	133659	30196	150910	69931	82108			226270	152180	73031	96816	131584	398842		81505	108584	116820	51343		166450	126649	90120			196653		61514	146874	262211		194738		548924
432	spermidine	Amino Acid	Polyamine Metabolism	485	LC/MS Pos ESI hydrophilic	50	3355	146.165	124-20-9	1102	1071	C00315	HMDB01257	11705233	45561712	10823519	7940147	7663984	8381313	6620927	12114847	8505909	8769759	28371608	14502378	12887644	20033408	45037380	12147652	32587596	11125793	15244081	131235128	9893673	8610181	13103722	13859232	12705793	9607967	10705294	8447132	14046938	8638975	8073781	9460410	7819216	8122465	7526124	28380410
437	spermine	Amino Acid	Polyamine Metabolism	603	LC/MS Pos ESI hydrophobic	507	758	203.223	71-44-3	1103	1072	C00750	HMDB01256	352855	383025	148394	151743	317091	124831		402116	275059	239970	1446162	232081	748096	566071	3009276	762464	650361	467332	369549	12933991	277516	444864	327777	536077	540455	327093	436372	102511	579275	329235	919310	1042086	357935	465977	358739	1448345
2558	sphingadienine	Lipid	Sphingolipid Synthesis	57426	LC/MS Pos ESI hydrophobic	100015643	1350	298.274	25696-03-1	6449795	4952479			477005	1476795	4805329	357425	412912	910898	233728	547956	707043	881568	1845878	1087414	823520	912151	3569119	424776	824368	591299	2696180	1373535	667571	823015	1955987	2116730	786562	683714	1022873	742425	516157	708141	1137858	487247	529103	2756185	436454	764877
2556	sphinganine	Lipid	Sphingolipid Synthesis	17769	LC/MS Pos ESI hydrophobic	313	1413	302.305	3102-56-5	3126	3014	C00836	HMDB00269	2577065	3815827	13919633	2547300	11743784	7131465	1828340	2117941	4231228	4393425	8131322	2183696	2194657	2424212	7029887	3053193	4004739	7274584	8670794	2882544	3109861	3861995	4724067	4271901	4843923	4047433	4927403	2124348	2663624	3696262	2417296	2147630	3031365	6560208	2325995	4751019
2657	sphingomyelin (d17:1/14:0, d16:1/15:0)*	Lipid	Sphingomyelins	62152	LC/MS Pos ESI hydrophobic	100020276	1950	661.528						305088			259130	110898	249824	313620	90049		143499		112335										99406				100312	229561	223825	146346	133353	76793	108699	114480	154643		181128
2660	sphingomyelin (d17:1/16:0, d18:1/15:0, d16:1/17:0)*	Lipid	Sphingomyelins	52433	LC/MS Pos ESI hydrophobic	100006314	2082	689.559	121999-58-4		28532779			35821160	8089545	14157471	37913924	20942908	25945556	31601592	17365780	13207898	21838076	17735616	24483700	12201429	12486295	17094080	19896090	12091328	8855071	12373097	10270539	15601980	15886491	17468508	12422293	21954864	20579000	24257138	29328412	19042304	18597292	23133234	29500060	20342064	22181308	15303393	27093186
2646	sphingomyelin (d18:0/18:0, d19:0/17:0)*	Lipid	Dihydrosphingomyelins	57473	LC/MS Pos ESI hydrophobic	100009027	2362	733.622			24846878		HMDB12087	2822935	17157356	19203992	12013316	3182630	4480602	9944799	10085312	3352993	5581323	9726322	17675440	6499279	5324767	9597767	11470264	3471374	2906216	6978621	11375665	3847736	4209708	8222156	17653456	4904321	5330215	8172132	10097642	2658798	4110870	7441406	11862541	3294728	6447837	2454548	9779241
2647	sphingomyelin (d18:0/20:0, d16:0/22:0)*	Lipid	Dihydrosphingomyelins	57476	LC/MS Pos ESI hydrophobic	100015786	2600	761.653						1303581	10178127	9042123	6560488	1820131	2502005	5259936	5633167	1706899	3059618	5276695	11727483	3211233	2628613	6283021	6672588	2167553	1839753	4160395	7025939	2074874	2469559	5237336	11516100	2515731	2705070	4033377	5062232	1329253	2401073	4301990	6289807	2074600	4303483	1252712	5058358
2658	sphingomyelin (d18:1/14:0, d16:1/16:0)*	Lipid	Sphingomyelins	42463	LC/MS Pos ESI hydrophobic	100004328	1998	675.544		11433862	9608732		HMDB12097	10286410	11577656	17074592	17085644	10371431	15357768	15990272	10153076	12360026	20418436	14987440	23238526	13800852	14274887	14912054	17383216	13684436	12477268	12987685	12576358	13921353	14866451	14814075	12862676	15234614	15571212	14852190	16427493	9113575	15295514	17065540	22038790	12630450	11572247	9720847	15204548
2663	sphingomyelin (d18:1/17:0, d17:1/18:0, d19:1/16:0)	Lipid	Sphingomyelins	52615	LC/MS Pos ESI hydrophobic	100008920	2312	717.591	121999-64-2					83395360	23162778	47957244	72241952	72487528	85313216	90561048	51938444	54036440	69712024	58038316	54239336	48189600	45778972	50336692	48120592	40662096	36093984	36173068	30367922	55099492	57519000	60876436	37981452	76162048	75810968	82988464	74195712	49845092	62323728	66471904	71924048	69344216	67035336	61811728	68096416
2664	sphingomyelin (d18:1/18:1, d18:2/18:0)	Lipid	Sphingomyelins	37529	LC/MS Pos ESI hydrophobic	100002106	2167	729.591	108392-10-5	6443882	4947837		HMDB12101		5352019	1888269	1582700	669636	1051976	1139231	2085122	571996	789562	730575	4369403	1111227	681702	1515029	1457001	597580	446448	1121033	4270533	593815	685670	1465848	6288500	631946	630181	2705429	3114803	563503	884227	1165798	2715372	638040	579440	459112	981248
2665	sphingomyelin (d18:1/19:0, d19:1/18:0)*	Lipid	Sphingomyelins	57475	LC/MS Pos ESI hydrophobic	100015787	2330	745.622						5084186	3437366	3636934	7738272	4617890	5970502	7758767	7943003	2841501	5203677	4805091	9393399	3388677	3032127	4551746	4596591	2505355	2068753	3443516	4483894	3685931	4495735	6437131	6573790	5341030	5430170	9217605	9244745	3422371	4473965	5171853	7858241	4520003	5168960	3409921	6793857
2666	sphingomyelin (d18:1/20:0, d16:1/22:0)*	Lipid	Sphingomyelins	48490	LC/MS Pos ESI hydrophobic	100006290	2685	759.638			23113477		HMDB12102	33328414	73813768	68857416	59161656	37882604	55000396	57221648	66193740	38172728	59237652	67016388	109092936	51460032	45155864	69577552	64825600	41212648	37862664	52049928	67656640	41713464	49229160	72681528	85818560	43673528	47432100	71157576	70027776	29035578	46159936	56908184	74749224	42622648	48519644	31325270	57308992
2667	sphingomyelin (d18:1/20:1, d18:2/20:0)*	Lipid	Sphingomyelins	48491	LC/MS Pos ESI hydrophobic	100006292	2383	757.622	222403-67-0					367206	5420325	1776382	1399706	818492	905353	1020637	1857387	464816	630701	954132	3695001	1173554	474576	1412608	1212458	546533	404164	796840	3880112	341904	547713	1234150	6255415	595191	665860	2002596	2535857	647627	613494	1006744	1713865	448908	605657		793286
2669	sphingomyelin (d18:1/21:0, d17:1/22:0, d16:1/23:0)*	Lipid	Sphingomyelins	52495	LC/MS Pos ESI hydrophobic	100009025	2793	773.653						4776915	2592653	3370985	7655306	3846045	5640771	6413341	5647286	3126350	4248882	4640552	6719391	2668972	2770552	4362773	3924590	2353141	1985065	3117702	2723217	3226097	3702788	5820854	5291100	4395169	4437807	6824501	6295284	3215496	3809118	4316446	5174483	4019172	4979014	2922273	5832174
2671	sphingomyelin (d18:1/22:1, d18:2/22:0, d16:1/24:1)*	Lipid	Sphingomyelins	48493	LC/MS Pos ESI hydrophobic	100006295	2666	785.653			29368329		HMDB12104	5573927	16391361	12322833	10293288	6785404	10154024	9572876	11342396	5941117	10143326	8551004	18247676	9697524	8093867	11452157	6877544	6902757	6000869	8718316	13673566	6611954	8439358	10597332	17106572	8128143	8726661	13120003	12568717	5050435	7778738	9541029	13447910	6632148	6976911	4593179	9197956
2672	sphingomyelin (d18:1/22:2, d18:2/22:1, d16:1/24:2)*	Lipid	Sphingomyelins	57477	LC/MS Pos ESI hydrophobic	100006296	2209	783.637						246848	312015	685566	537597	566164	620793	769832	769519	448170	487539	471033	617794	534357	461282	769278	545038	391748	428755	698890	647831	371814	320464	747247	587196	422546	489863	1091591	1244770	388675	485226	710379	878864	427229	624468	323045	640839
2674	sphingomyelin (d18:1/24:1, d18:2/24:0)*	Lipid	Sphingomyelins	47153	LC/MS Pos ESI hydrophobic	100005986	3033	813.684	94359-13-4		24846874		HMDB12107	95528088	150663456	162106816	176955568	113483192	167983200	143344144	180053456	118521768	203901888	145194336	246485936	164687904	145391776	157192720	159007392	148900192	115786240	145082336	179871776	149327744	166629808	169045936	204218816	166677840	157185376	183890560	160998144	94532840	165919792	155526448	200077248	149540112	121669016	94912136	165310688
2662	sphingomyelin (d18:2/16:0, d18:1/16:1)*	Lipid	Sphingomyelins	42459	LC/MS Pos ESI hydrophobic	100004329	2002	701.559						4992827	40764264	18914926	15301814	6486792	8792936	9931126	13132394	6741214	10141913	10140921	38195160	10020095	8761522	13048661	13545701	8622340	6824446	10140005	35458436	7847112	8772379	11312556	54940852	10596165	10339643	14025627	18316876	6004110	9004538	13794216	17950832	7076355	8037174	5427699	9320843
2673	sphingomyelin (d18:2/23:0, d18:1/23:1, d17:1/24:1)*	Lipid	Sphingomyelins	52435	LC/MS Pos ESI hydrophobic	100008956	2845	799.669						11573669	7863612	7208554	19094170	10212796	14615948	14476243	15053294	6324870	12472758	8692753	17536860	8906947	8322483	9895772	10664723	6663778	5484748	7843271	10041462	9390990	10586226	10178463	13304970	12251768	12311064	12635374	12318023	6582803	10647259	11307120	14387725	11983952	12256555	7942723	16219285
2655	sphingomyelin (d18:2/23:1)*	Lipid	Sphingomyelins	57482	LC/MS Pos ESI hydrophobic	100015791	2315	797.653						440487	486296	303151	737326	611945	679780	832788	726360	222238	406509	354609	473279	302462	242391	342362	387063	309766	219955		575052	412897	448117	490515	692638	593609	540384	1127706	713832		551071	569061	790315	497986	509970	291197	633184
2675	sphingomyelin (d18:2/24:1, d18:1/24:2)*	Lipid	Sphingomyelins	52437	LC/MS Pos ESI hydrophobic	100008957	2635	811.669						33630256	62070684	64404340	68906248	49101404	71261360	64221160	56351592	40670688	62810212	47086756	82066576	52234564	44637948	61830488	50538620	53206704	44324436	56231828	65323680	46190876	50554940	58436876	81241392	49178504	54562308	73721856	65891328	30353096	56230580	62914956	82938168	52488400	54378276	35560200	64362260
2702	sphingosine	Lipid	Sphingosines	17747	LC/MS Pos ESI hydrophobic	297	1393	300.29	123-78-4	5353955	4510275	C00319	HMDB00252	13735492	10273912	18177372	7455822	10330468	14461393	6422138	9320532	11808924	17376892	13625695	9782528	17484900	17955948	15469820	9074437	14314231	13128298	13300773	10234926	12679024	13207848	11744736	12724971	11271250	10820928	9736114	7744249	10061702	12962800	13721043	12038990	11980091	16383165	9403746	13428221
4345	stachydrine	Xenobiotics	Food Component/Plant	34384	LC/MS Pos ESI hydrophilic	100001296	1440	144.102	4136-37-2	115244	103115	C10172	HMDB04827	8246419	7138325	8959154	5736122	4905811	8582881	6540334	4972303	9322113	12378898	7929587	7556795	6427162	7329351	7044942	7029851	17314904	15742912	8194163	10001862	15620638	14330678	9626007	9736007	9918581	10238048	7919141	6819661	8343082	10359133	7141154	5697205	7399974	4713236	7072943	4536016
1090	stachyose	Carbohydrate	Disaccharides and Oligosaccharides	54884	HILIC	934	5280	711.22	10094-58-3	439531	18500725	C01613	HMDB03553	658595	203718	3104243		249495	496614	223627	369125	867746	717743	1189080	114537	1080397	939646	1330166	423655	1310255	1161846	508393	256077	954183	942869	2813752	539929	1491626	958907	747900	1737261	1442488	1058231	2667798	895370	610614	594917	739219	2273254
1283	stearate (18:0)	Lipid	Long Chain Fatty Acid	1358	LC/MS Neg ESI	439	5872	283.264	57-11-4	5281	5091	C01530	HMDB00827	1103643648	1295847808	2550928896	1163894144	1421301376	1919242624	2041392000	1318103040	1501038592	1625753216	2207875840	1348207488	1477637760	1629500160	2141212544	2305216512	1490229376	1624273664	1884411008	1451990144	1726424960	1574511488	2107676672	1345537152	2085462784	1911977216	3000819456	1760020736	1298180480	1683152896	2451615488	2364177920	2501357568	1790302080	1786084864	3272370944
1799	stearoyl ethanolamide	Lipid	Endocannabinoid	38625	LC/MS Pos ESI hydrophobic	100002254	1787	328.321	111-57-9	27902	25958		HMDB13078	354114	2235530	754056	1141400	613367	557394	836521	917141	693011	766607	697452	3481466	885728	607143	540924	798488	712778	551656	653892	2203753	946936	776726	516558	3456539	716263	711778	600287	707881	417069	531443	1057164	589894	729488	657113	647361	434018
2650	stearoyl sphingomyelin (d18:1/18:0)	Lipid	Sphingomyelins	19503	LC/MS Pos ESI hydrophobic	1538	2400	731.606	85187-10-6;85187-10-6	6453725	4956085	C00550	HMDB01348	27124728	37107124	40247924	30702002	26601864	32829412	37731912	39058252	23769998	30157604	30802280	47105352	33399744	25328174	41134516	39313328	22471294	20617786	28087712	30640740	20078324	25110562	37497216	41010788	25054156	28952492	54002636	58572212	25480164	26974054	34123324	62909128	22862094	28507676	19650452	33437402
1570	stearoylcarnitine (C18)	Lipid	Fatty Acid Metabolism(Acyl Carnitine)	34409	LC/MS Pos ESI hydrophobic	100001391	1485	428.373	18822-91-8	6426855	21233653		HMDB00848	7388965	5158656	4984713	9515899	3818378	4073848	2767261	2982318	4149686	5486512	4955661	7669172	3087734	2894125	3663946	3038150	6229556	5314494	4709512	4634751	5723213	5523067	4787562	4886611	6314419	5815306	3449038	4112140	3949904	5177479	6759517	6713029	5512878	3606230	3681524	4534872
1428	suberate (C8-DC)	Lipid	Fatty Acid, Dicarboxylate	15730	HILIC	100000016	2577.6	173.082	505-48-6	10457	10025	C08278	HMDB00893	1796156	1080700	2904305	1182446	483880	843357	826534	1069496	1145596	1024611	866548	935452	495007	650246	770188	857491	872606	566366	552126	510833	835716	681686	910188	771725	602465	691342	743596	1093915	700090	755360	579626	1059229	573443	566860	573118	718185
1226	succinate	Energy	TCA Cycle	1437	HILIC	252	3149	117.019	110-15-6	1110	1078	C00042	HMDB00254	38625488	27876578	34579624	27720524	29803616	37651644	38354248	31095334	28240726	27766080	37559032	33148604	19007856	20365800	27732872	65451416	30102290	26227126	30340562	30140660	33916732	29880008	33866376	37370380	25353632	27690578	32615856	36482404	30993044	24792218	33105668	53139684	22574146	25122524	25700652	36517868
5068	succinimide	Xenobiotics	Chemical	41888	HILIC	100003696	2155	116.035	123-56-8	11439	10955	C07273		773532	2129482	504799	1501114	932868	645517	849827	2753806	530665	669363	667666	1589231	994089	932666	937871	1087777	8844756	7559087	10233054	18643468	1019181	860727	868341	2336017	818941	861173	890929	1380854	581074	800961	1207184	1236698	598587	679111	586184	1633788
1225	succinylcarnitine (C4-DC)	Energy	TCA Cycle	37058	LC/MS Pos ESI hydrophilic	100001948	2291	262.129	256928-74-2	71464481	28639166		HMDB61717	791728	1956775	1582627	869358	428040	768651	464584	525793	1626409	2113306	1249397	1333056	1014805	1114374	1012245	895109	1298618	1295986	886003	945982	1429975	1544405	1147262	1598379	1739101	2517051	1377480	911429	1188868	1200961	1042792	674707	904360	599033	981611	507050
1109	sucrose	Carbohydrate	Disaccharides and Oligosaccharides	1519	HILIC	935	3092	387.114	57-50-1	5988	5768	C00089	HMDB00258	9835078	729513	2654717	575917	568152	922019	280210	585928	8141720	8727990	2808776	1641225	6906951	4261622	504141	411912	15796806	9449432	468275	1236630	11291051	7716784	623620	639893	23735576	13720304	2252660	348895	17601270	10707541	222069	305619	5829095	552299	7299152	390987
4961	sulfate*	Xenobiotics	Chemical	46960	LC/MS Neg ESI	100002528	616	96.9601	14808-79-8	1118	1086	C00059	HMDB01448	334779392	118328656	104725816	211947968	87364264	77501496	103470496	102525888	85179080	78285800	808395904	215095344	79127872	534992128	99064632	127723152	558822784	61119856	95037576	164351744	117033608	67644544	128627176	153737184	190316448	73827008	66320624	135163872	211467312	67036408	132247648	106502928	49119620	86028168	53085964	989369920
4353	tartarate	Xenobiotics	Food Component/Plant	15336	LC/MS Neg ESI	100000295	615.3	149.009	87-69-4;6106-24-7	444305	852	C00898	HMDB00956		328732	755949			1282619	677970	883743	758287	1534272	216696	726259	224430		180544	694869		163650		188132	307597			239892			151257	193040	1536133	1339366	538618	179242
4481	tartronate (hydroxymalonate)	Xenobiotics	Food Component/Plant	20693	LC/MS Neg ESI	100000840	610	118.999	80-69-3	45	44	C02287	HMDB35227	961955	628207	873043	677906	1268601	1856947	2390598	2834053	1211918	1304304		1439347	2209985	1269154	2700654	3061273	1024133	1011795	1367516	2226061	1418231	1279342	1556301	2990423	1577497	1569404	2146144	2179052	1074750	1668524	2481872	5427374	2042888	1695054	1496175	1423679
374	taurine	Amino Acid	Methionine, Cysteine, SAM and Taurine Metabolism	2125	LC/MS Pos ESI hydrophilic	512	660	126.022	107-35-7	1123	1091	C00245	HMDB00251	120743784	144440752	175049920	170198096	108071840	177458560	162999248	120876304	173013344	200623520	156679728	157442176	201485696	197011312	213583312	240158576	199801600	199267600	178431968	165298096	200483680	205445552	203218672	171062848	158172224	151779920	119699416	123107168	152648640	180435312	192716032	186249056	164902624	166139888	187214416	186190448
2945	tauro-beta-muricholate	Lipid	Primary Bile Acid Metabolism	33983	LC/MS Neg ESI	100001250	4774	514.284	25696-60-0	168408	147312		HMDB00932	47919	250525	146265		32824	142097		40773			56539		102124	24235	128941		26557	64275		168535	46837	43642	59903	366762	67099	107008			55250	76477	156361	99466				473942
2941	taurochenodeoxycholate	Lipid	Primary Bile Acid Metabolism	18494	LC/MS Neg ESI	1629	5250	498.289	6009-98-9	387316	343282	C05465	HMDB00951	30672592	2309368	27783236	1234704	19706216	64475508	3909740	2255878	5912198	6386473	25168110	1444003	32876236	13168413	50559732	2382869	5854685	10599021	7936263	1890216	26721008	23455916	44189240	26066292	17973632	14489412	4519909	366399	14851029	23713604	27830124	5022383	3952964	56616068	4400632	34004344
2989	taurohyocholate*	Lipid	Secondary Bile Acid Metabolism	42603	LC/MS Neg ESI	100004084	5000	514.284						2859334	16816560	21860112	185787	5092182	13896307	1027602	3799309	2341256	1865898	6339354	1318406	5028374	1956745	5692761	398439	9042008	11402472	5358904	13831501	6154280	6268748	8966633	23147876	4011175	3870197	1214660	58645	1352057	1895281	3895439	2114857	2314151	8702515	2832496	71356800
2991	taurohyodeoxycholic acid	Lipid	Secondary Bile Acid Metabolism	43588	LC/MS Neg ESI	100003869	5073	498.289	38411-85-7	119046	106373			16404292	15727752	49193664	974034	15804443	60602080	2559997	5455550	6927657	6569029	33703224	4084013	16561758	7811581	33657608	2349017	4628495	8007250	5397114	7537744	15692754	15053282	31016302	56331492	11578880	10134962	4101784	171676	6469177	9278182	13756643	6210811	4582897	38250368	5379200	110267400
2972	taurolithocholate	Lipid	Secondary Bile Acid Metabolism	31889	LC/MS Neg ESI	100001065	5345	482.295	516-90-5	10595	10150	C02592	HMDB00722	338844		131543		219932	700721			99109	87268	377158		235159	135026	629825						184453	142228	285810	196706	193719	135629			229478	318213	335082	54365		176562		127672
2980	tauroursodeoxycholate	Lipid	Secondary Bile Acid Metabolism	39378	LC/MS Neg ESI	100002912	5025	498.289	14605-22-2	9848818	24539842		HMDB00874	733562			32389	238071	776123							649623	250899	862932	68159					272702	270067	511182	633394	236523	286173			497065	724350	900792	297919		186301	41589
3850	thiamin (Vitamin B1)	Cofactors and Vitamins	Thiamine Metabolism	5341	LC/MS Pos ESI hydrophilic	873	3050	265.112	59-43-8	1130		C00378	HMDB00235	1473839	3067616	2331376	2045038	982571	1168249	1339397	2528808	2449378	2414018	1691886	2366473	2406943	2275737	2120277	2445382	2885955	2325863	2198084	2862929	2101001	1869497	1595533	3355948	3828186	3820761	2238727	2273577	1295795	2076276	1896675	1901186	1809978	1665272	1709474	2074094
5100	thioproline	Xenobiotics	Chemical	53231	LC/MS Pos ESI hydrophilic	100009232	1250	134.027	34592-47-4	93176	84120			15648956	305565408	12481866	17874446	13656389	18161822	17628966	31953662	18615712	21921192	44644556	59580236	47703240	15144886	170015040	20652012	86547672	22677514	14040816	351085760	28647772	19319506	16493700	27742460	21056486	12315422	8510158	20989008	10818614	13970918	14836657	4691704	14428589	6378264	11501644	32142074
3787	threonate	Cofactors and Vitamins	Ascorbate and Aldarate Metabolism	27738	HILIC	100001022	2384	135.03	70753-61-6	151152	133224	C01620	HMDB00943	264668896	897863168	960076672	744436672	396785440	501373184	719977536	895911552	468720096	559109120	559632256	849660544	398474112	328128064	626385344	598660928	337738752	491497280	702015232	1135425408	472999520	467608160	793620160	1137012608	497632736	557772736	553285760	575930560	335445536	427805152	748811328	388173376	358036704	551852288	414694912	422942784
16	threonine	Amino Acid	Glycine, Serine and Threonine Metabolism	1284	LC/MS Pos ESI hydrophilic	564	1514	120.066	72-19-5	6288	6051	C00188	HMDB00167	190059104	205768352	277848672	217757200	141256128	192369872	215227584	179762560	228287392	253942784	241353088	242467792	252659360	243643328	299663904	331030624	232916368	220256976	204614176	187587984	233232592	227780176	251657056	304963136	230866080	220785296	223426560	204163248	140291568	190740144	287819040	265399776	179698448	252908768	170413424	213484624
3720	thymidine	Nucleotide	Pyrimidine Metabolism, Thymine containing	2183	LC/MS Neg ESI	872	1963.7	241.083	50-89-5	5789	5585	C00214	HMDB00273	5316381	17992128	4768251	3921266	4550249	5099976	4877978	14130455	4251963	5811560	4324158	12473342	5544616	5004969	5017978	7320355	4239083	4014174	4504220	13826675	5914766	4893169	4505840	21692220	5502981	5886819	6239898	6968970	3682797	4543958	5097269	3841203	4730804	3302128	3811634	4805130
3721	thymine	Nucleotide	Pyrimidine Metabolism, Thymine containing	604	LC/MS Neg ESI	882	1654	125.036	65-71-4	1135	1103	C00178	HMDB00262	403350	3173107	1302248	1001577	532694	619083	1141096	2162468	579334	700766	1162569	1921803	759649	601573	1201836	1467355	468822	464057	840515	1992579	578994	691423	1035652	3385365	459338	601223	788223	1164598	244890	567454	1398367	993969	362265	996634	408654	852265
313	tiglylcarnitine (C5:1-DC)	Amino Acid	Leucine, Isoleucine and Valine Metabolism	35428	LC/MS Pos ESI hydrophilic	100001597	2962	244.154	64191-86-2	22833596	17216200		HMDB02366	2126206	540232	1591215	662344	697834	762752	912552	619926	923518	821260	703249	479344	634445	747860	976088	565308	898318	595315	813177	475337	753995	695221	541478	414708	801157	717152	778309	503659	877531	471261	692476	546423	1405396	1546683	1083208	930954
407	trans-4-hydroxyproline	Amino Acid	Urea cycle; Arginine and Proline Metabolism	32306	LC/MS Pos ESI hydrophilic	1001	1064	132.066	51-35-4	5810	5605	C01157	HMDB00725	44979588	89963160	78381360	48007592	50880052	61656712	59753444	76510984	71551344	85225632	58352432	88197880	67790408	68307600	70966032	84763328	82271864	76218392	57308708	90815592	84744456	85663688	76421496	112606664	92845504	91402016	64860276	71518072	100512360	84360672	69869000	87586096	63394884	50686320	63681336	58005640
1234	tricarballylate	Energy	TCA Cycle	15729	LC/MS Neg ESI	2053	578	175.025	99-14-9	14925	14220	C19806	HMDB31193	227461	758098	303768	55915	1211618	3140754	433520	385814	320451	338983	148171	171333	167340	89367	126860	144734	135643	165060	87407	97763	141849	124127	100149	86338	124126	155539	73155	294334	117690	101109	41153	59775	174593	110128	198783	67079
2652	tricosanoyl sphingomyelin (d18:1/23:0)*	Lipid	Sphingomyelins	52436	LC/MS Pos ESI hydrophobic	100008955	3200	801.684					HMDB12105	37921752	15726049	21378172	33322018	27185640	30408272	29607488	19201724	23119042	33632284	27946680	27110508	20520578	23506020	21422888	19605880	24088806	17778996	20079920	17208610	28084892	30964126	29118110	19305868	33882000	28639972	29522032	23187864	23160704	27920504	24113436	30653350	33102996	22124166	22463648	29693360
3763	trigonelline (N'-methylnicotinate)	Cofactors and Vitamins	Nicotinate and Nicotinamide Metabolism	32401	LC/MS Pos ESI hydrophilic	100001092	1388	138.055	535-83-1	5570	5369	C01004	HMDB00875	39492968	49071908	69892680	40896572	27999054	76723488	41287492	37196608	65279728	100456968	60064780	46777816	37071684	40188244	70658256	98200976	87874296	95858624	43975912	53292384	99622032	80171320	69820784	61049844	57406088	68095560	49159752	59094048	40903188	86465208	55001540	45432192	47323016	42281804	54205016	50783836
1870	trimethylamine N-oxide	Lipid	Phospholipid Metabolism	40406	LC/MS Pos ESI hydrophilic	100003397	2100	76.0757	1184-78-7	1145	1113	C01104	HMDB00925	6815428	13079081	14206940	4488507	9110542	12906690	8428388	15194827	6507357	9807030	9022362	11597739	5886608	7300650	6928055	8481314	11136182	7558098	6063021	10295949	7881349	7305416	7140509	7959991	10765733	11379718	6674663	6731245	20725154	14823382	11480371	9788062	8082613	7150084	8480658	6345411
214	tryptophan	Amino Acid	Tryptophan Metabolism	54	LC/MS Pos ESI hydrophilic	565	2986	205.097	73-22-3	6305	6066	C00078	HMDB00929	77647376	101440400	154368560	147384304	100124216	116903632	124439576	99000656	174604320	177763888	153788544	116795696	157796592	147893056	189367872	181192512	157682064	156823008	171166528	122905664	144504384	137349104	167365568	152386960	146530752	142367776	164693568	114686616	96824888	139340736	194313584	142802512	137646272	194185376	131355208	152541904
141	tyrosine	Amino Acid	Tyrosine Metabolism	1299	LC/MS Pos ESI hydrophilic	815	2430	182.081	60-18-4	6057	5833	C00082	HMDB00158	137257264	171306896	189323536	204296976	149623600	152551536	185155600	146176432	187177936	213301328	200912992	188297312	195298752	192010048	262522640	285059616	201551328	159008912	183880784	152830096	173399392	160294304	187242768	225385296	169517648	147635120	167645760	171215328	113542176	150264592	257854976	197068960	166876432	254033968	139542304	190176752
875	tyrosylglycine	Peptide	Dipeptide	41375	LC/MS Neg ESI	100003598	1635	237.088	673-05-5	259323	227627		HMDB29105	290638	284698	842924	541666	387028	361911	392525	119080	455657	412507	1448860	403022	370072	579138	605882	188310	461991	409623	1061525	337794	389110	459213	1073890	374787	598320	501133	1050474	483205	290390	429773	633754	224458	409008	647220	301787	294161
1165	UDP-galactose	Carbohydrate	Nucleotide Sugar	15860	HILIC	100000298	4000	565.048	2956-16-3;91183-98-1;137868-52-1	18068	17069	C00052	HMDB00302	608156	465034	91779	52047	337744	865604		1097915	465461	833844	405919	256362	842056	588553			999192	770104	133848	587070	453256	311130	422611	689340	618357	502757	191871	361320	462806	422025			741583		791005	348016
1161	UDP-glucose	Carbohydrate	Nucleotide Sugar	32344	HILIC	1096	3950	565.048	117756-22-6	8629	8308	C00029	HMDB00286	1187998	602620	52554	91247	703822	1537383		1547106	784936	1402595	328873	427257	1200669	930272			1484290	1387024	173425	784936	727679	517970	461999	934944	806738	577817	200143	297605	1025682	843959			1512269		1365178	488904
1166	UDP-glucuronate	Carbohydrate	Nucleotide Sugar	2763	LC/MS Neg ESI	1097	588	579.027	28053-08-9;63700-19-6	17473	16522	C00167	HMDB00935	764437	133746	86483	126088	326591	727671		709104	305674	911474	398386		343823	225890			235168	197730	118727	150482	93250	110382	230035	161445	165176	126869	100207		306096	96461			289578	61309	196295	172982
1173	UDP-N-acetylglucosamine/galactosamine	Carbohydrate	Nucleotide Sugar	46148	HILIC	100002957	3665	606.074						1047721	908245	469219	222626	1108151	1242044	33034	3419716	1340783	2099750	1308891	480300	2956825	2289996	77933	69702	2704941	2640045	1259380	1108151	856524	774467	1874532	951079	1767304	1804062	1341424	479802	1804209	1297000	53734		1667519	399814	1714574	396241
1434	undecanedioate (C11-DC)	Lipid	Fatty Acid, Dicarboxylate	42395	LC/MS Neg ESI	100001617	2440	215.129	1852-04-6	15816	15037		HMDB00888	344535	278355	778525	357754	31189	130304	203889	508373	221242	393086	219075	525136	411364	139100	126679	525673	68997	124866	87355	131951	191930	245535	248098	61599	499685	164394	394103	43382	89044	75753	467190	345681	133591	256520	507191	189238
3669	uracil	Nucleotide	Pyrimidine Metabolism, Uracil containing	605	LC/MS Pos ESI hydrophilic	825	827	113.035	66-22-8	1174	1141	C00106	HMDB00300	134743328	88597688	100325664	56982400	65714628	87166136	100633040	89309608	101527992	112862304	89537848	81751736	81182648	99510688	98280384	96649952	101122224	79743712	74176384	84600088	105121888	103519344	83199016	100702616	97869952	117994160	85499392	78158792	117290560	99692000	90648480	72586568	108618280	91396064	97704024	106802160
3585	urate	Nucleotide	Purine Metabolism, (Hypo)Xanthine/Inosine containing	1604	LC/MS Pos ESI hydrophilic	1134	776	169.036	69-93-2;120K5305	1175		C00366	HMDB00289	615114	167748	796536	775921	2499338	1540214	2121399	503802	353743		499763	755573	460474	66129	69836	98140	608396	133316	65041	495349	1155800	709036	1150314	702991	135282	335380	534129	51924	100051	104427	149336		384378	159525
383	urea	Amino Acid	Urea cycle; Arginine and Proline Metabolism	1670	LC/MS Pos ESI hydrophilic	533	700	121.072	57-13-6	1176	1143	C00086	HMDB00294	1671623	1924677	1241872		843857	3255622	2514502	2641007	2523904	3755443	6970090	3498363	1056789	1097393	1614515	1958788			513457	790457			445590	682653	1278605	1292082	927792	992447	1243317	750238	985096	792138	901062	965570	818867	1554024
3668	uridine	methionine	Pyrimidine Metabolism, Uracil containing	606	LC/MS Neg ESI	535	1457.6	243.062	58-96-8	6029	5807	C00299	HMDB00296	50139560	36266048	42162388	22301820	26190194	41369472	22171124	33057706	26630804	44496912	49882172	33893088	25125088	34260216	22533096	15819876	37611184	25483960	37594744	32299320	34917128	30873974	41080528	31446434	39900368	40122960	38362400	18294030	34733100	38057716	11172326	17839900	33952836	26636822	28648536	23205796
3665	uridine 3'-monophosphate (3'-UMP)	Nucleotide	Pyrimidine Metabolism, Uracil containing	39764	LC/MS Neg ESI	106	750	323.029	35170-0-7;35170-03-7	101543	91753	C01368		282684	509836	813726	195414	201424	301744	202344	368697	246043	169672	883429	598911	656432	681211	987243		598479	375200	722700	1029093	358177	291117	1093921	1658473	637403	327567	1099721	927201	180656	568190		236090	558325	431673	234777	293723
3663	uridine 5'-monophosphate (UMP)	Nucleotide	Pyrimidine Metabolism, Uracil containing	2856	HILIC	869	4150	323.029	3387-36-8	6030	1399139	C00105	HMDB00288	118758	87380	51969	51269	71802	143262	18673	190587	116268	183621	672854	59713	209858	119674			192075	175158	185538	78523	76591	71243	251378	83808			84963		138927	84249			158079	54151	99675
2975	ursodeoxycholate	Lipid	Secondary Bile Acid Metabolism	1605	LC/MS Neg ESI	1135	5055	391.285	128-13-2	31401	29131	C07880	HMDB00946	331985	362207	786831	141633	301600	654693	82744	256514				51337	209551	221226	1778254	174083	52397	61955	118116	71139			67741	333041	110456	106155	210318			60365	43462	320756
1553	valerylcarnitine (C5)	Lipid	Fatty Acid Metabolism(Acyl Carnitine)	34406	LC/MS Pos ESI hydrophilic	100001394	3112	246.17	40225-14-7	6426903	4932322		HMDB13128	2689860	2155378	817071	645601	1477105	4105602	952223	3980108	1968463	1568906	945038	478336	2216630	2848635	2624574	681867	3108922	2140746	1301147	1042550	612535	488062	827928	280653	1589697	1411505	1472363	523577	1209433	1540661	739590	270781	2791790	1260138	4185569	1159535
325	valine	Amino Acid	Leucine, Isoleucine and Valine Metabolism	1649	LC/MS Pos ESI hydrophilic	566	2479	118.086	72-18-4	6287	6050	C00183	HMDB00883	185254752	210048160	277912896	236462256	165033424	231233312	247809072	207706752	233399024	253198784	281927552	250816800	253240976	249564384	299975104	311003104	271802304	237963136	258476752	237129216	251422448	255252256	305543040	290873664	209669824	206470096	254983104	205097216	173925952	221284976	336793408	286019072	215422816	283703232	206602816	260869296
892	valylglycine	Peptide	Dipeptide	40475	LC/MS Neg ESI	100003641	1506	173.093	686-43-1	136487	120256		HMDB29127	152867	309300	888480	796128	612714	570411	281301	103477	521474	492998	1403466	207810	302091	1299781	641001	193881	961142	1067264	2752273	325111	1412401	1305441	2378652	582512	1672431	1420341	2458660	203004	323858	1092303	971835		1139007	975080	898224	61030
3577	xanthine	Nucleotide	Purine Metabolism, (Hypo)Xanthine/Inosine containing	3147	HILIC	1004	2023	151.026	69-89-6	1188	1151	C00385	HMDB00292	215974528	175390112	194197376	229682592	122572392	187355168	302458368	171279264	186294960	237809440	228959936	268518240	102271776	101548752	198958304	213876160	189068528	174312480	209270464	161447808	259419104	247009648	240412272	176276096	165725952	179069328	189876496	202439920	155147360	180381504	210981920	197287200	146301360	203798064	171630576	207151200
3579	xanthosine	Nucleotide	Purine Metabolism, (Hypo)Xanthine/Inosine containing	15136	LC/MS Neg ESI	100000299	1075	283.068	146-80-5	64959	58484	C01762	HMDB00299	972332	1680958	337753	917172	838753	465971	801454	988111	675869	609568	534093	821346	626131	641983	468833	822903	683405	559162	371113	881115	1045443	998671	601557	2386616	816387	682837	556889	575072	558773	438173	652218	665860	785427	494436	791117	668464
[truncated: 72 more columns]

## Sheet: ScaledImpData
													SAMPLE_NAME	PD-FRUN-00001	PD-FRUN-00002	PD-FRUN-00003	PD-FRUN-00004	PD-FRUN-00005	PD-FRUN-00006	PD-FRUN-00007	PD-FRUN-00008	PD-FRUN-00009	PD-FRUN-00010	PD-FRUN-00011	PD-FRUN-00012	PD-FRUN-00013	PD-FRUN-00014	PD-FRUN-00015	PD-FRUN-00016	PD-FRUN-00017	PD-FRUN-00018	PD-FRUN-00019	PD-FRUN-00020	PD-FRUN-00021	PD-FRUN-00022	PD-FRUN-00023	PD-FRUN-00024	PD-FRUN-00025	PD-FRUN-00026	PD-FRUN-00027	PD-FRUN-00028	PD-FRUN-00029	PD-FRUN-00030	PD-FRUN-00031	PD-FRUN-00032	PD-FRUN-00033	PD-FRUN-00034	PD-FRUN-00035	PD-FRUN-00036
													SAMPLE_ID	700019000	700019001	700019002	700019003	700019004	700019005	700019006	700019007	700019008	700019009	700019010	700019011	700019012	700019013	700019014	700019015	700019016	700019017	700019018	700019019	700019020	700019021	700019022	700019023	700019024	700019025	700019026	700019027	700019028	700019029	700019030	700019031	700019032	700019033	700019034	700019035
													CLIENT_IDENTIFIER	DUO 1	PJ 1	MJ 1	ILE 1	DUO 2	PJ 2	MJ 2	ILE 2	DUO 3	PJ 3	MJ 3	ILE 3	DUO 4	PJ 4	MJ 4	ILE 4	DUO 5	PJ 5	MJ 5	ILE 5	DUO 6	PJ 6	MJ 6	ILE 6	DUO 7	PJ 7	MJ 7	ILE 7	DUO 8	PJ 8	MJ 8	ILE 8	DUO 9	PJ 9	MJ 9	ILE 9
													ANIMAL_ID	pig 1	pig 1	pig 1	pig 1	pig 2	pig 2	pig 2	pig 2	pig 3	pig 3	pig 3	pig 3	pig 4	pig 4	pig 4	pig 4	pig 5	pig 5	pig 5	pig 5	pig 6	pig 6	pig 6	pig 6	pig 7	pig 7	pig 7	pig 7	pig 8	pig 8	pig 8	pig 8	pig 9	pig 9	pig 9	pig 9
													GROUP	1	1	1	1	2	2	2	2	3	3	3	3	2	2	2	2	1	1	1	1	3	3	3	3	1	1	1	1	2	2	2	2	3	3	3	3
													REGION	1	2	3	4	1	2	3	4	1	2	3	4	1	2	3	4	1	2	3	4	1	2	3	4	1	2	3	4	1	2	3	4	1	2	3	4
													COHORT	1	1	1	1	1	1	1	1	1	1	1	1	1	1	1	1	1	1	1	1	1	1	1	1	1	1	1	1	1	1	1	1	1	1	1	1
													PREFEED_TIME	10	10	10	10	11	11	11	11	12	12	12	12	13	13	13	13	17	17	17	17	18	18	18	18	19	19	19	19	20	20	20	20	21	21	21	21
													TISSUE_REGION	DUO	PJ	MJ	ILE	DUO	PJ	MJ	ILE	DUO	PJ	MJ	ILE	DUO	PJ	MJ	ILE	DUO	PJ	MJ	ILE	DUO	PJ	MJ	ILE	DUO	PJ	MJ	ILE	DUO	PJ	MJ	ILE	DUO	PJ	MJ	ILE
													TREATMENT	DLM	DLM	DLM	DLM	LM	LM	LM	LM	DLH	DLH	DLH	DLH	LM	LM	LM	LM	DLM	DLM	DLM	DLM	DLH	DLH	DLH	DLH	DLM	DLM	DLM	DLM	LM	LM	LM	LM	DLH	DLH	DLH	DLH
PATHWAY_SORTORDER	BIOCHEMICAL	SUPER_PATHWAY	SUB_PATHWAY	COMP_ID	PLATFORM	CHEMICAL_ID	RI	MASS	CAS	PUBCHEM	CHEMSPIDER	KEGG	Group HMDB_ID	DUO_DLM	PJ_DLM	MJ_DLM	ILE_DLM	DUO_LM	PJ_LM	MJ_LM	ILE_LM	DUO_DLH	PJ_DLH	MJ_DLH	ILE_DLH	DUO_LM	PJ_LM	MJ_LM	ILE_LM	DUO_DLM	PJ_DLM	MJ_DLM	ILE_DLM	DUO_DLH	PJ_DLH	MJ_DLH	ILE_DLH	DUO_DLM	PJ_DLM	MJ_DLM	ILE_DLM	DUO_LM	PJ_LM	MJ_LM	ILE_LM	DUO_DLH	PJ_DLH	MJ_DLH	ILE_DLH
1390	(12 or 13)-methylmyristate (a15:0 or i15:0)	Lipid	Fatty Acid, Branched	38293	LC/MS Neg ESI	100002344	5499	241.217	2485-71-4	151014	133106			1.0329	0.6411	1.1486	1.2558	1.31	2.0216	1.375	0.8148	1.6385	1.7798	1.1554	0.8139	0.6727	0.7785	1.0365	1.5617	1.0756	0.8387	0.8396	0.8226	0.6863	0.6323	0.8805	0.7805	1.1994	1.1445	1.6324	1.2954	0.6522	0.564	0.8632	1.3343	1.3135	1.6468	1.0362	2.6439
1393	(14 or 15)-methylpalmitate (a17:0 or i17:0)	Lipid	Fatty Acid, Branched	38768	LC/MS Neg ESI	100002945	5695	269.249		17903417				1.0102	0.543	1.1397	0.9755	1.1669	1.4803	1.6806	1.0043	0.8924	0.9512	1.2334	0.7582	0.7377	0.7816	0.9695	1.5236	0.5667	0.6639	0.8618	0.6541	0.7427	0.6509	0.8298	0.5975	1.2764	1.1532	1.354	1.187	0.7283	0.949	1.2515	1.7916	1.5785	1.4977	1.1583	2.4371
1397	(16 or 17)-methylstearate (a19:0 or i19:0)	Lipid	Fatty Acid, Branched	38296	LC/MS Neg ESI	100002356	5993	297.28	2724-59-6	3083779	2340933		HMDB37397	0.9506	0.5971	1.3699	0.9602	0.9815	1.3688	1.8554	0.7602	0.5459	0.7515	1.091	0.5971	0.7586	0.7706	1.4894	1.7341	0.4861	0.7001	0.7627	0.597	0.8036	0.565	1.118	0.6969	1.3128	1.0436	1.8137	1.1773	0.6586	0.8488	2.0281	1.8144	1.9196	2.0945	1.0546	3.7931
3727	(3'-5')-adenylylcytidine	Nucleotide	Dinucleotide	52753	HILIC	100009062	2922	571.131	4833-63-0	10875494	9050769			0.1643	0.6679	0.523	0.767	0.1643	0.1643	0.2385	0.7256	0.1643	0.1643	0.4908	2.0934	0.4095	0.3475	1.6727	2.8104	0.1643	0.1643	0.6882	1.1197	0.1643	0.1643	1.064	1.2864	0.7445	0.4316	1.0545	1.4681	0.1643	0.3816	0.1924	3.4465	0.2272	0.824	0.1643	4.8823
3729	(3'-5')-adenylyluridine	Nucleotide	Dinucleotide	52740	LC/MS Neg ESI	100009060	2002	572.115	3051-84-1	112074	100483			0.2688	1.7439	0.9182	0.2688	0.2688	0.2688	0.5327	2.6112	0.2688	0.2688	1.0873	3.3904	0.2688	0.2688	0.2688	2.3022	0.2688	0.2688	0.2688	0.8425	0.2688	0.2688	0.3544	1.968	0.4938	0.2688	0.2688	0.2688	0.2688	0.3807	0.2688	0.6855	0.2688	0.2688	0.2688	1.9644
3732	(3'-5')-cytidylylcytidine*	Nucleotide	Dinucleotide	62397	LC/MS Neg ESI	100020727	1472	547.12		94237	85046			0.2857	0.6524	1.1155	1.4149	0.3181	0.4471	0.3762	0.4727	0.2495	0.4716	1.3329	2.1029	0.807	0.6544	2.2647	2.2143	0.3232	0.2572	2.0556	1.1763	0.1921	0.1511	2.0663	0.7908	0.6218	0.6401	2.604	3.6485	0.2013	0.7492	0.1511	2.8178	0.5224	2.5369	0.4379	5.7061
3734	(3'-5')-cytidylyluridine*	Nucleotide	Dinucleotide	62399	LC/MS Neg ESI	100020728	1522	548.104						0.2562	0.9476	0.8759	0.6828	0.2074	0.4028	0.1706	1.0623	0.1706	0.321	1.3307	2.8078	0.7625	0.6634	0.8084	0.7706	0.1706	0.1706	1.1131	1.896	0.1706	0.1706	1.644	1.6602	0.7843	0.4807	1.5192	2.3962	0.2279	0.5281	0.1706	1.0407	0.6943	0.7883	0.2927	5.1239
3738	(3'-5')-uridylylcytidine*	Nucleotide	Dinucleotide	62398	LC/MS Neg ESI	100020729	1591	548.104						0.4018	0.9998	0.7545	0.8413	0.4018	0.4018	0.4018	0.8708	0.4018	0.4018	0.4018	2.0683	0.4018	0.4018	1.0835	2.0275	0.4018	0.4018	0.4018	0.4018	0.4018	0.4018	1.0691	0.8053	0.4784	0.4018	0.4018	0.4018	0.4018	0.572	0.4018	1.3189	0.4018	0.4018	0.4018	2.366
1712	(7R)-maresin 1 (7,14-dihydroxy-DHA)	Lipid	Docosanoid	57831	LC/MS Neg ESI	100006358	5125	359.223	1268720-28-0		29341935			0.0543	0.4015	0.275	0.0824	0.0543	0.0543	1.4884	0.4526	0.4733	0.5356	1.4844	1.123	0.6674	0.7834	4.5372	4.1598	0.0543	0.0543	0.4545	0.5391	0.0543	0.0543	0.1815	0.2875	1.2843	1.224	2.5129	6.8055	0.0543	0.3018	1.7962	0.8385	0.0952	4.87	0.0543	1.7681
1980	1,2-dilinoleoyl-GPC (18:2/18:2)	Lipid	Phosphatidylcholine (PC)	52603	LC/MS Pos ESI hydrophobic	100008903	2006	782.569	998-06-1	5288075	4450312		HMDB08138	0.6378	0.4485	1.4944	0.6299	1	1.2136	1.2743	0.2215	1.4972	1.8303	1.7301	0.7222	0.9519	0.9699	1.1092	0.7763	1.3464	1.3062	1.3595	0.3958	1.4254	1.1539	1.1154	0.347	1.1928	1.1257	0.7612	0.221	0.5647	1.0441	1.2221	0.5905	1.3375	1.0401	1.1105	0.6618
2060	1,2-dilinoleoyl-GPE (18:2/18:2)*	Lipid	Phosphatidylethanolamine (PE)	53174	LC/MS Pos ESI hydrophobic	100009217	2083	740.522		9546812	7825762		HMDB09093	0.6617	0.3508	1.6964	0.5829	1.3172	1.5742	1.922	0.1614	2.031	2.2682	2.6962	0.4147	1.2603	1.1096	1.3804	0.713	1.5453	1.7129	1.8938	0.3442	2.0558	1.4687	1.2518	0.2676	1.044	0.9856	0.4973	0.0656	0.5771	1.4564	1.5578	0.5544	1.6018	1.191	1.4943	0.4798
1966	1,2-dioleoyl-GPC (18:1/18:1)	Lipid	Phosphatidylcholine (PC)	52457	LC/MS Pos ESI hydrophobic	100008905	2346	786.601	4235-95-4	10350317	8525772			0.874	1.0813	1.2508	1.0205	0.9393	1.0145	1.1223	0.9604	0.9316	1.1074	0.7166	0.9695	1.0653	1.298	1.1648	1.2229	0.9404	1.0399	0.9167	1.2154	1.1175	1.0715	0.7256	1.0781	0.9685	1.1598	0.5758	0.534	0.7369	1.0082	0.9134	1.0328	0.7825	0.884	0.8673	0.8142
2052	1,2-dioleoyl-GPE (18:1/18:1)	Lipid	Phosphatidylethanolamine (PE)	52609	LC/MS Pos ESI hydrophobic	100008906	2485	744.554	4004-05-01	9546757	7825707			0.8164	0.846	1.0027	0.8769	1.0711	1.2605	1.2599	0.7986	1.3441	1.375	0.9491	0.798	1.2332	1.2527	1.1164	1.2218	1.2788	1.3076	1.2092	1.1312	1.3996	1.3028	0.8892	0.9821	0.991	1.1184	0.3591	0.2204	0.6946	1.1481	1.1247	1.0227	1.1292	0.9386	1.0294	0.8403
1904	1,2-dipalmitoyl-GPC (16:0/16:0)	Lipid	Phosphatidylcholine (PC)	19130	LC/MS Pos ESI hydrophobic	100000657	2365	734.569	63-89-8	452110	398235		HMDB00564	1.0326	1.3337	1.0556	0.8084	1.1163	1.0723	0.9996	1.3754	1.0414	1.2056	0.9161	1.2735	1.2093	0.9959	1.1574	0.8244	1.2129	1.1438	0.9761	1.1151	1.0702	0.9949	1.1107	1.5259	1.0243	1.0496	1.1608	1.1789	0.8865	0.9643	1.1002	1.1468	1.0848	0.9652	0.9877	0.8272
2022	1,2-dipalmitoyl-GPE (16:0/16:0)*	Lipid	Phosphatidylethanolamine (PE)	57341	LC/MS Pos ESI hydrophobic	100009204	2498	692.522		445468	393103		HMDB08923	0.8866	1.6065	0.7555	0.7542	1.2984	1.2278	0.8351	1.991	1.1008	1.3652	0.9496	1.4015	1.4672	1.2854	1.144	0.8826	1.4413	1.42	1.192	1.7943	1.2125	1.1552	1.1491	2.343	1.1019	1.202	0.8824	0.6324	0.8148	1.0483	0.8759	0.8981	1.3627	0.8903	1.2618	0.741
1011	1,5-anhydroglucitol (1,5-AG)	Carbohydrate	Glycolysis, Gluconeogenesis, and Pyruvate Metabolism	20675	LC/MS Neg ESI	100000580	802	163.061	154-58-5	64960		C07326	HMDB02712	0.9312	1.5262	0.9832	0.7533	0.3128	1.0818	2.9411	0.3128	0.9434	1.5075	0.841	0.7056	0.9849	1.2248	0.8895	1.4636	1.228	1.1732	1.0367	1.4877	1.4857	1.2579	1.1788	1.5574	1.6454	1.4057	0.8723	0.9914	1.097	0.546	0.7897	1.0416	0.659	0.3128	0.8118	0.5785
2427	1-(1-enyl-oleoyl)-GPE (P-18:1)*	Lipid	Lysoplasmalogen	44621	LC/MS Pos ESI hydrophobic	100005372	1566	464.314						0.7078	0.9178	4.1926	0.3313	1.1242	2.7846	0.2548	1.0813	0.8517	0.908	0.9818	0.7612	0.8808	1.6814	1.8409	0.404	1.1812	1.4836	0.9318	1.3208	1.0837	1.2007	3.5273	1.3164	4.2935	5.0431	7.7903	10.6905	0.4562	0.8214	0.8705	0.8517	0.6523	0.8769	0.6796	0.3438
2404	1-(1-enyl-palmitoyl)-2-arachidonoyl-GPC (P-16:0/20:4)*	Lipid	Plasmalogen	52689	LC/MS Pos ESI hydrophobic	100009014	2154	766.575			24767495		HMDB11220	1.8072	1.3671	0.8397	1.0312	1.0658	0.8277	0.7259	1.2603	0.8886	1.026	0.7143	1.635	0.8711	0.7773	0.6464	0.7429	1.1736	0.7285	0.7284	1.0743	0.995	1.0235	0.758	1.4734	1.1839	0.9377	1.1047	1.421	1.501	0.9704	0.7994	0.8326	1.1076	0.6837	0.8614	0.8924
2396	1-(1-enyl-palmitoyl)-2-arachidonoyl-GPE (P-16:0/20:4)*	Lipid	Plasmalogen	52673	LC/MS Pos ESI hydrophobic	100009002	2270	724.528			24769238		HMDB11352	1.2157	1.2498	1.1128	0.9282	0.8451	0.843	0.7699	1.0887	0.834	1.0487	0.8535	1.3225	1.0871	0.9096	0.9897	1.0572	1.1024	0.8756	0.9215	1.1537	0.9885	0.9924	1.0602	1.3132	1.0292	1.0249	1.242	1.163	1.0563	1.0086	1.0136	0.8708	0.9567	0.8252	0.801	0.961
2405	1-(1-enyl-palmitoyl)-2-linoleoyl-GPC (P-16:0/18:2)*	Lipid	Plasmalogen	52682	LC/MS Pos ESI hydrophobic	100009009	2226	742.575			24767486		HMDB11211	2.3774	0.5138	0.6555	1.1588	0.9978	0.8935	0.5215	0.2457	1.3213	1.5437	0.7977	0.9704	0.8589	1.1406	0.5973	0.9309	1.4294	0.9572	0.4998	0.4139	1.3734	1.2383	0.7119	0.4352	1.5294	1.215	0.8708	0.9312	1.5662	1.2026	0.7788	0.8262	1.386	0.6072	1.1854	0.8322
2393	1-(1-enyl-palmitoyl)-2-linoleoyl-GPE (P-16:0/18:2)*	Lipid	Plasmalogen	52677	LC/MS Pos ESI hydrophobic	100009069	2351	700.528			24769229		HMDB11343	1.5907	0.5808	0.7784	1.0033	1.1231	1.1002	0.8104	0.4215	1.1646	1.3606	0.8696	0.8657	1.0277	1.0552	0.9074	1.1507	1.2626	1.1392	0.7474	0.654	1.1408	0.9967	0.9411	0.661	1.1149	1.1052	0.8105	0.7964	1.3351	1.1919	0.8888	0.8355	1.2726	0.8884	1.3091	0.9487
2398	1-(1-enyl-palmitoyl)-2-oleoyl-GPC (P-16:0/18:1)*	Lipid	Plasmalogen	52478	LC/MS Pos ESI hydrophobic	100009007	2443	744.59						1.0816	0.7766	0.8452	1.0426	0.8051	0.932	0.6332	0.5409	1.0367	1.3409	0.7832	1.0657	1.0221	1.0918	0.718	1.0158	1.144	1.0179	0.6457	0.7744	1.1875	1.194	0.7983	0.7644	1.0954	1.1526	0.8526	0.9676	0.9218	1.2662	0.9617	0.9739	1.1046	0.6706	1.0679	0.826
2392	1-(1-enyl-palmitoyl)-2-oleoyl-GPE (P-16:0/18:1)*	Lipid	Plasmalogen	52477	LC/MS Pos ESI hydrophobic	100009005	2600	702.543			24769228		HMDB11342	0.9162	0.9436	0.734	1.0253	0.9088	1.0506	0.7983	0.8512	0.9072	1.0882	0.8289	1.1137	1.0736	1.0171	1.0989	1.35	1.1663	1.1775	0.9803	1.1901	1.0071	0.9824	0.9831	1.1426	0.936	1.1019	0.8317	0.8401	0.7568	1.0538	0.9516	0.9832	1.061	1.0239	1.0444	0.9501
2395	1-(1-enyl-palmitoyl)-2-palmitoleoyl-GPC (P-16:0/16:1)*	Lipid	Plasmalogen	52713	LC/MS Pos ESI hydrophobic	100009160	2218	716.559			24767482		HMDB11207	1.4357	1.0252	0.6764	0.8464	0.849	0.8545	0.4583	0.7566	1.1224	1.4395	0.7585	1.1965	0.9573	1.1332	0.6754	0.8867	1.1303	1.0163	0.5706	0.8748	1.1735	1.1909	0.6734	0.9926	1.27	1.0885	0.8488	0.8122	1.4409	1.3253	0.7954	0.8661	1.1004	0.5221	1.0229	0.7031
2394	1-(1-enyl-palmitoyl)-2-palmitoyl-GPC (P-16:0/16:0)*	Lipid	Plasmalogen	52716	LC/MS Pos ESI hydrophobic	100009162	2454	718.575		11146967	9322076		HMDB11206	2.4283	1.3941	0.9498	0.955	1.0465	0.8096	0.5663	0.9153	1.1749	1.5371	0.8433	1.5301	1.0488	1.2219	0.7273	0.8261	1.8146	1.033	0.7299	1.0828	1.277	1.3998	0.8586	1.2444	1.4441	1.1768	0.9692	0.9774	1.969	1.2665	0.8202	0.9682	1.3497	0.6663	1.1125	0.8677
2424	1-(1-enyl-palmitoyl)-GPC (P-16:0)*	Lipid	Lysoplasmalogen	52474	LC/MS Neg ESI	100002875	6300	554.346		10917802	9093054		HMDB10407	1.2538	0.9234	1.9499	0.2487	0.7485	1.1417	0.1765	1.3649	0.5973	0.4391	0.5194	0.9175	0.5902	1.2191	0.4495	0.4677	1.2482	0.7863	0.2089	0.8133	0.6186	1.0387	1.3438	1.242	2.7367	2.3608	2.4797	8.1061	0.8029	0.6952	0.31	2.9962	0.9869	0.3393	0.3889	1.4466
2425	1-(1-enyl-palmitoyl)-GPE (P-16:0)*	Lipid	Lysoplasmalogen	39270	LC/MS Pos ESI hydrophobic	100003000	1558	438.298			10471193			1.0383	1.4679	3.918	0.4785	0.8949	1.6817	0.3434	1.6696	0.7144	0.7727	0.7812	1.2793	0.8406	1.2347	1.4752	0.5144	1.1111	1.068	0.8186	1.477	0.8184	0.9753	2.0946	1.5896	2.1953	2.4768	3.9799	8.4706	0.6143	0.7512	0.8054	1.3796	0.6427	0.8421	0.5832	0.4897
2409	1-(1-enyl-stearoyl)-2-arachidonoyl-GPE (P-18:0/20:4)*	Lipid	Plasmalogen	52475	LC/MS Pos ESI hydrophobic	100008999	2511	752.559		9547058	7826008		HMDB05779	0.7321	1.1767	1.2089	1.0066	0.746	0.7702	0.9563	0.9973	0.7657	1.0027	1.0704	1.4653	0.8561	0.7868	0.9879	1.168	0.8655	0.7443	0.9128	1.0892	0.7553	0.8174	1.1198	1.3473	0.9801	1.0484	1.3474	1.4517	0.7671	0.8157	1.159	1.0649	0.8028	1.0385	0.8344	1.2772
2400	1-(1-enyl-stearoyl)-2-oleoyl-GPE (P-18:0/18:1)	Lipid	Plasmalogen	52614	LC/MS Pos ESI hydrophobic	100008919	2950	730.575	144371-68-6		24769260		HMDB11375	0.6892	1.1813	1.6191	1.6634	0.6093	0.7784	1.3291	0.8609	0.8546	1.0116	1.3621	1.3354	0.8943	0.8684	1.1134	1.5926	0.7613	0.7203	1.0546	1.0933	0.8274	0.774	1.0747	1.0687	0.9914	0.9943	0.8934	1.0289	0.6008	0.898	1.4668	1.3742	0.8631	1.2716	0.8562	1.6886
2429	1-(1-enyl-stearoyl)-GPE (P-18:0)*	Lipid	Lysoplasmalogen	39271	LC/MS Pos ESI hydrophobic	100003001	1649	466.329						0.6107	1.4045	5.7224	0.6555	0.6555	1.2845	0.6667	1.0858	0.708	0.7511	1.2918	1.3209	0.6385	0.9803	1.6172	0.7358	0.7426	0.7969	0.9798	1.3693	0.6694	0.7344	2.3963	1.3214	1.7433	1.8788	4.1001	8.8067	0.4294	0.6133	1.2427	1.1894	0.5888	1.2191	0.5819	0.8968
2214	1-arachidonoyl-GPC (20:4n6)*	Lipid	Lysophospholipid	34061	LC/MS Neg ESI	100001551	6074	618.341			21403155	C05208	HMDB10395	0.5002	1.0194	4.4471	0.3353	0.7364	2.124	1.3193	0.7728	0.3601	0.7166	2.1232	0.816	0.4958	0.3245	1.9669	0.6438	0.8846	1.1064	2.2276	0.9095	0.7558	0.5671	3.9324	1.5525	1.7403	1.4987	13.7818	2.4172	0.4868	1.5178	2.1991	1.0224	1.6861	0.5083	1.0633	1.4844
2257	1-arachidonoyl-GPE (20:4n6)*	Lipid	Lysophospholipid	35186	LC/MS Neg ESI	100001571	5874	500.278		42607465	21403171		HMDB11517	0.4351	0.632	1.915	0.3597	0.481	1.0842	1.0272	1.4691	0.5922	0.8052	1.1968	0.5665	0.8489	0.6388	1.5846	1.1344	0.8266	0.9605	1.262	0.761	0.9845	0.9228	1.8461	1.1217	1.4261	1.1924	5.0426	0.7355	0.7727	1.7177	1.8798	2.9597	1.5581	0.7309	1.1267	1.6435
2295	1-arachidonoyl-GPI (20:4)*	Lipid	Lysophospholipid	34214	LC/MS Neg ESI	100001654	5482	619.289					HMDB61690	0.5586	1.7418	2.2495	0.8271	0.6252	0.9061	0.8436	1.1794	0.7102	1.1567	1.2428	1.4177	1.1066	1.1679	1.0513	0.928	1.0762	1.236	2.1489	2.0439	0.7027	0.7278	2.2137	2.4843	1.9641	1.6854	3.9473	1.2466	0.6485	0.8845	1.1932	0.471	2.085	0.7626	1.0598	1.8086
2453	1-arachidonylglycerol (20:4)	Lipid	Monoacylglycerol	34397	LC/MS Neg ESI	100001433	6250	303.233	35474-99-8	5282281	4445452	C13857	HMDB11549	0.3447	0.675	2.9683	0.2833	0.8742	2.3077	1.4007	0.621	0.7564	0.796	1.9341	0.4283	0.646	0.5266	0.8978	0.675	1.2351	2.3383	1.6172	0.5588	0.7008	0.6057	1.2988	0.6323	1.6846	1.6919	4.3517	1.6542	0.3914	0.9587	2.2619	0.444	2.4657	0.8557	2.0011	1.186
306	1-carboxyethylisoleucine	Amino Acid	Leucine, Isoleucine and Valine Metabolism	62558	LC/MS Neg ESI	100020427	2628	202.108						0.8141	1.0798	2.9858	0.7341	0.7826	1.2582	0.58	1.1324	0.9077	1.1246	2.4546	1.1444	0.7263	0.7843	1.707	0.6123	1.1632	1.2261	1.8508	0.9591	0.9073	1.0854	2.6426	1.0714	1.0859	0.7541	1.8618	0.7491	0.7973	0.9057	1.0142	0.9194	0.801	2.4108	0.9248	1.1117
270	1-carboxyethylleucine	Amino Acid	Leucine, Isoleucine and Valine Metabolism	62559	LC/MS Neg ESI	100020425	2663	202.108						0.9504	1.0283	2.2954	0.9983	0.6518	1.4854	0.8623	1.1032	0.9696	1.2782	2.1786	1.2799	0.7045	0.7247	1.1548	0.9923	1.0471	0.9625	1.4944	0.8336	0.9086	1.0823	1.8108	1.015	0.9417	0.8657	1.2694	0.8638	0.9348	0.9168	1.0477	2.2256	0.8729	1.4735	0.902	1.1141
126	1-carboxyethylphenylalanine	Amino Acid	Phenylalanine Metabolism	62566	LC/MS Neg ESI	100020419	2844	236.093			19276386			0.8335	0.9833	2.7746	0.9215	0.7014	1.7854	0.625	1.0079	1.0911	1.3632	2.4055	1.2029	0.7533	0.7296	1.2789	0.704	1.4017	1.2384	1.7226	0.8604	1.0026	1.0284	2.1847	0.9159	1.0255	0.9859	1.6837	0.8933	0.7684	0.9645	1.0181	1.2292	0.8158	1.9358	0.84	1.0468
143	1-carboxyethyltyrosine	Amino Acid	Tyrosine Metabolism	62564	LC/MS Neg ESI	100020421	1846	252.088						0.5918	0.8994	2.5404	0.9266	0.7989	1.2646	0.5983	0.7085	1.0334	1.1233	2.2939	0.9479	0.5505	0.5648	1.5861	0.7948	1.3359	1.2373	1.8694	1.0013	0.9281	0.9987	2.2094	0.8479	0.8198	0.7651	1.9253	0.8593	0.5334	0.6579	1.0476	0.8031	0.7081	2.1457	0.7465	1.1503
329	1-carboxyethylvaline	Amino Acid	Leucine, Isoleucine and Valine Metabolism	62562	LC/MS Neg ESI	100020423	2008	188.093						0.6255	0.9991	2.5447	0.7788	0.6829	1.3034	0.6562	0.9182	1.0412	1.1581	2.3733	1.0226	0.6176	0.6685	1.4973	0.6805	1.3684	1.2411	1.7865	0.944	1.0009	0.9856	2.3904	0.9809	0.8967	0.793	1.8257	0.7604	0.5812	0.8948	0.9823	0.827	0.8265	2.2404	0.8368	1.1148
2452	1-dihomo-linolenylglycerol (20:3)	Lipid	Monoacylglycerol	48341	LC/MS Neg ESI	100006121	6400	305.249						0.5365	0.2789	1.6119	0.3055	0.9978	2.01	1.1325	0.4606	0.7652	0.8562	1.3107	0.3014	0.6368	0.696	0.7226	0.6365	1.1696	2.308	1.2201	0.333	0.7712	0.4837	1.0073	0.4161	1.9339	1.7987	1.8114	1.5706	0.3595	0.8101	1.4638	0.4756	2.8807	0.5647	1.9679	1.2919
2472	1-dihomo-linoleoylglycerol (20:2)	Lipid	Monoacylglycerol	35103	LC/MS Neg ESI	100001483	6800	307.264			21403143			0.4639	0.4497	1.9216	0.2403	0.9954	1.818	1.2888	0.4938	0.8669	0.8766	2.2956	0.3597	0.4595	0.6779	0.7399	0.4655	0.7998	1.3722	1.3697	0.2531	0.9419	0.7618	1.3892	0.4282	3.409	3.2946	2.1842	1.7111	0.5319	0.8825	1.1672	0.6967	3.8925	0.6654	2.138	2.4438
2467	1-heptadecenoylglycerol (17:1)*	Lipid	Monoacylglycerol	62449	LC/MS Neg ESI	100020769	6390	267.233			58191491			0.8094	0.1126	1.3603	0.3158	1.1645	2.9372	1.6399	0.1126	0.5258	0.5434	1.2996	0.1126	0.3603	0.4466	0.6395	0.51	0.4722	0.9978	0.6631	0.1126	0.5977	0.2704	1.1152	0.1126	2.626	2.3247	1.9438	1.9605	0.1126	0.586	1.0667	0.58	2.2665	0.9801	2.3172	1.4082
2225	1-lignoceroyl-GPC (24:0)	Lipid	Lysophospholipid	49617	LC/MS Pos ESI hydrophobic	100002873	1907	608.465	325171-59-3		24766539		HMDB10405	1.1832	0.8	2.7343	0.6441	0.9802	1.6075	0.9421	0.6055	0.9356	1.4103	1.0377	1.0974	0.8773	1.0288	1.324	0.9356	1.0201	0.9047	0.7345	0.7227	1.3358	1.2138	2.2525	0.8876	2.2366	2.3782	3.5141	5.0693	0.9773	1.072	1.2187	0.9841	1.2543	0.95	1.0844	0.7801
2174	1-linolenoyl-GPG (18:3)*	Lipid	Lysophospholipid	62368	LC/MS Neg ESI	100020690	5421	505.257						0.1699	0.1699	2.7308	0.1699	0.1699	0.4372	0.541	0.1699	0.2872	0.5051	0.4695	0.1699	0.1699	0.1699	0.1699	0.1699	0.1699	0.3136	0.4165	0.1699	0.3858	0.1699	6.6095	0.1699	4.7206	5.3901	11.8058	3.8474	0.1699	0.1699	0.4608	0.1699	0.1699	0.3641	0.1699	0.1699
2448	1-linolenoylglycerol (18:3)	Lipid	Monoacylglycerol	34393	LC/MS Neg ESI	100001435	6214	277.217	124151-74-2	53480978	21403134		HMDB11569	0.0684	0.0684	2.209	0.0684	0.3586	1.3807	0.6636	0.0684	0.9673	0.6501	2.8373	0.0684	0.0684	0.7068	0.0684	0.1372	1.2524	2.6774	1.21	0.3642	0.2145	0.3421	0.9054	0.0684	1.3268	1.4751	3.0093	0.3097	0.0684	0.5699	1.0572	0.0684	2.0693	0.2391	1.5839	0.1355
1984	1-linoleoyl-2-arachidonoyl-GPC (18:2/20:4n6)*	Lipid	Phosphatidylcholine (PC)	52710	LC/MS Pos ESI hydrophobic	100009131	1969	806.569			24766809		HMDB08147	0.6899	0.8695	1.3081	0.8208	1.0027	1.166	1.3663	0.564	1.2554	1.8642	1.3438	1.4286	0.9728	1.0459	0.8957	0.9334	1.4218	1.1565	1.2267	0.8389	1.438	1.3946	1.136	0.9998	1.3144	1.2504	0.7802	0.6021	0.7416	1.2404	1.3873	0.7161	1.4397	0.8242	1.0822	0.8466
2062	1-linoleoyl-2-arachidonoyl-GPE (18:2/20:4)*	Lipid	Phosphatidylethanolamine (PE)	53189	LC/MS Pos ESI hydrophobic	100009222	2030	764.522			24768565		HMDB09102	0.7918	1.0542	1.3184	0.8826	1.0625	1.0398	1.3106	0.7354	1.2115	1.8867	1.4479	1.2936	1.2285	1.1243	0.9949	0.9012	1.5593	1.3349	1.3611	0.9713	1.5355	1.4387	1.0667	1.1804	1.0693	1.0937	0.5718	0.252	0.7672	1.3354	1.4497	0.6282	1.2302	0.843	1.0708	0.6737
1981	1-linoleoyl-2-linolenoyl-GPC (18:2/18:3)*	Lipid	Phosphatidylcholine (PC)	53176	LC/MS Pos ESI hydrophobic	100009343	1939	780.554			24766802		HMDB08141	0.3743	0.2939	1.7267	0.4122	0.895	1.2803	1.3396	0.0764	1.6059	2.0779	2.0266	0.494	0.6378	0.7386	1.0042	0.5143	1.201	1.2685	1.6057	0.1836	1.3869	1.1286	1.289	0.1775	1.3221	1.1986	0.701	0.1165	0.3604	0.8341	1.2326	0.3719	1.1171	1.0447	1.071	0.3915
2171	1-linoleoyl-GPA (18:2)*	Lipid	Lysophospholipid	52690	HILIC	100009082	1441	433.236			24766514		HMDB07856	0.201	0.201	2.7534	0.201	0.8024	1.3047	1.77	0.201	0.8928	0.605	0.7908	0.201	0.201	0.4597	0.201	0.2561	0.6003	0.201	0.6391	0.201	1.4899	1.2614	3.5106	0.8452	4.051	3.5005	1.6905	3.1581	0.201	0.201	0.685	0.2954	0.201	0.5877	0.4351	0.201
2196	1-linoleoyl-GPC (18:2)	Lipid	Lysophospholipid	34419	LC/MS Neg ESI	100001395	6160	594.341		11988421	10160888	C04100	HMDB10386	0.4268	0.2469	4.7598	0.1644	0.7635	2.2561	1.3457	0.2218	0.5173	0.8917	2.2435	0.2602	0.4986	0.4205	2.555	0.8617	0.7533	1.157	2.0249	0.2206	0.8854	0.6633	3.8948	0.2972	2.3671	2.2075	12.8416	2.1981	0.3963	1.4199	2.0166	0.7471	1.7355	0.9272	1.2121	1.2472
2246	1-linoleoyl-GPE (18:2)*	Lipid	Lysophospholipid	32635	LC/MS Neg ESI	100001570	5900	476.278		52925130	21403170		HMDB11507	0.3627	0.1954	2.4741	0.2206	0.5538	1.67	1.3933	0.3119	0.6808	1.0197	1.8426	0.2124	0.6715	0.5774	1.8801	1.0897	0.7674	1.0254	1.4054	0.2139	1.1804	0.8553	2.5327	0.2408	1.4019	1.2652	4.8563	0.5616	0.5267	1.6404	1.9304	1.362	1.6536	0.8418	1.2185	1.159
2283	1-linoleoyl-GPG (18:2)*	Lipid	Lysophospholipid	54885	LC/MS Neg ESI	100009227	5516	507.273						0.3713	0.574	4.8293	0.4355	0.6784	1.43	0.8825	0.3365	0.8284	0.8171	1.3339	0.3604	0.8497	1.4434	1.9404	0.966	0.9177	1.0599	1.6609	0.822	1.6919	1.5337	16.1304	1.646	12.8868	13.9227	29.613	11.5624	0.4366	0.5012	1.462	0.6554	0.9301	1.7328	0.8988	1.1082
2291	1-linoleoyl-GPI (18:2)*	Lipid	Lysophospholipid	36594	LC/MS Neg ESI	100001778	5494	595.289						0.3328	1.0295	3.6639	0.9007	0.6643	0.9176	1.2342	0.5847	0.807	1.0903	2.7203	1.2303	0.6593	0.8402	1.2459	1.4214	0.586	0.8445	2.2946	0.7318	0.7936	0.67	3.89	1.0951	1.5247	1.4426	6.1155	1.8528	0.456	0.6269	1.473	0.8158	1.8758	1.2771	0.8509	2.0842
2274	1-linoleoyl-GPS (18:2)*	Lipid	Lysophospholipid	43676	LC/MS Neg ESI	100004606	5500	520.268						0.7712	0.3825	1.9621	0.5887	0.8356	1.5035	1.1714	0.3055	0.8594	1.2525	1.3398	0.4215	0.9786	0.838	1.5743	1.2499	1.0882	1.1312	1.0753	0.4077	1.3994	1.0917	1.387	0.4952	0.9914	0.9578	2.0356	0.1902	0.7226	1.3191	1.7527	0.6981	2.2883	0.6771	1.2788	1.972
2447	1-linoleoylglycerol (18:2)	Lipid	Monoacylglycerol	27447	LC/MS Neg ESI	100001040	6477	279.233	2277-28-3	5283469	4446589			0.2388	0.3022	6.221	0.131	1.1505	3.7339	2.4728	0.06	1.9817	2.0307	7.4058	0.1329	0.5908	0.4552	0.755	0.312	2.2123	5.5465	3.1356	0.1419	0.9025	0.796	2.5823	0.1762	4.5808	4.6073	7.4097	1.7893	0.1785	1.0869	2.9944	0.2812	5.1412	0.7838	3.8605	0.4704
83	1-methyl-4-imidazoleacetate	Amino Acid	Histidine Metabolism	32350	LC/MS Pos ESI hydrophilic	100001208	2064	141.066	2625-49-2	75810	68319	C05828	HMDB02820	0.623	0.6167	0.5749	1.6582	0.8975	1.267	3.1554	0.7085	1.6753	1.7769	0.558	0.8122	0.491	0.7452	0.4764	2.2795	0.7693	0.6973	0.3669	0.4552	3.6697	2.8717	0.7436	1.1167	0.8428	1.012	0.3833	0.8124	1.5003	1.5718	1.6292	1.0466	1.6269	0.4332	1.3509	1.1994
84	1-methyl-5-imidazoleacetate	Amino Acid	Histidine Metabolism	62946	LC/MS Pos ESI hydrophilic	100002910	1989	141.066	4200-48-0	6451814	4954265		HMDB04988	1.0005	0.669	0.8256	3.0857	0.9516	1.7528	2.3187	1.7079	1.2444	1.8745	1.6281	0.9896	0.7955	0.8193	0.7754	1.1375	0.5723	0.9223	0.7199	0.6647	0.653	0.7923	0.6238	0.835	1.0841	1.6154	1.1228	1.1799	1.2018	1.0899	1.3537	1.4613	1.0253	1.5191	0.9586	1.2533
3602	1-methyladenine	Nucleotide	Purine Metabolism, Adenine containing	1527	LC/MS Pos ESI hydrophilic	54	2133	150.077	5142-22-3	78821	71157	C02216	HMDB11599	0.3708	1.4891	2.4453	0.1605	0.1605	0.1605	1.3457	0.6989	0.1605	0.1605	0.676	3.3575	0.1605	0.1605	0.9467	6.1969	0.4265	0.1605	0.8781	1.731	0.1605	0.1605	0.1605	1.3503	0.1605	0.2861	0.1605	3.3349	0.1605	0.1605	0.5274	0.6368	0.1605	1.0533	0.1605	3.755
449	1-methylguanidine	Amino Acid	Guanidino and Acetamido Metabolism	48114	LC/MS Pos ESI hydrophilic	100000715	2149	74.0713	22661-87-6	10111	28576	C02294	HMDB01522	2.9144	4.6943	8.2902	1.3858	1.0331	1.7338	2.5761	1.6673	1.8813	1.2857	1.1351	1.1877	0.4963	0.4963	0.4963	1.1727	1.02	0.6644	0.4963	0.8933	0.75	0.5834	0.9762	0.8916	0.7024	1.3799	0.6929	0.7098	1.4454	0.741	0.4963	0.4963	0.4963	0.4963	1.098	0.4963
82	1-methylhistamine	Amino Acid	Histidine Metabolism	43831	LC/MS Pos ESI hydrophilic	100001204	3040	126.103	501-75-7	3614	3488	C05127	HMDB00898	3.4351	4.6827	1.7974	0.3216	3.4766	2.2202	0.1177	5.8883	1.9556	1.6849	1.1775	1.6429	4.4024	4.2008	0.5929	0.0565	5.5486	3.519	1.4444	5.4897	0.2833	0.506	1.6134	5.853	2.0995	0.6483	0.9786	0.0869	2.2308	0.5138	0.041	0.2553	2.8958	0.3965	3.149	0.2694
66	1-methylhistidine	Amino Acid	Histidine Metabolism	30460	LC/MS Pos ESI hydrophilic	100001051	2755	170.092	332-80-9	92105	83153	C01152	HMDB00001	1.8456	1.9214	1.2824	0.7092	0.9179	1.1697	1.1748	1.4588	1.3108	1.8424	0.5923	0.9957	0.8959	0.8833	0.9905	1.2848	1.5477	0.9632	0.7107	0.9546	1.1385	0.9933	0.8188	1.9762	1.0624	0.9064	0.5673	0.8457	1.035	0.8033	1.0386	0.619	1.1372	1.0206	0.9998	0.9763
1892	1-myristoyl-2-arachidonoyl-GPC (14:0/20:4)*	Lipid	Phosphatidylcholine (PC)	53195	LC/MS Pos ESI hydrophobic	100009139	1914	754.538			24766559		HMDB07883	1.1681	1.7172	1.1877	0.8827	1.1488	1.2583	1.284	1.0349	1.3355	1.909	1.0731	2.0763	1.1871	1.2217	0.8209	1.0019	1.4455	1.0817	0.8507	1.3385	1.2054	1.2994	0.8074	1.9428	1.4926	1.4035	0.6713	0.7128	1.2599	1.4197	1.1561	0.8735	1.2952	0.6642	1.1125	0.9831
1888	1-myristoyl-2-palmitoyl-GPC (14:0/16:0)	Lipid	Phosphatidylcholine (PC)	19258	LC/MS Pos ESI hydrophobic	100000672	2147	706.538	69525-80-0	129657	114798		HMDB07869	1.3504	1.4256	1.2864	0.9749	1.1778	1.1427	0.9663	1.2077	1.1241	1.3872	0.944	1.3427	1.2545	1.1883	0.9586	0.9792	1.2645	1.2349	0.9186	1.2797	1.0455	0.9582	0.7827	1.42	1.3385	1.1982	0.6931	0.841	1.3659	1.2344	0.9659	1.0136	1.202	0.9046	1.1758	1.0042
2439	1-myristoylglycerol (14:0)	Lipid	Monoacylglycerol	35625	LC/MS Neg ESI	100001618	6353.3	227.202	75685-84-6	79050	71382	C01885	HMDB11561	0.7705	0.2654	2.0705	0.1799	0.5328	4.5532	0.9197	0.3653	0.7915	0.815	1.2767	0.1799	0.4254	0.7817	0.7053	0.2779	0.7784	1.7972	0.9354	0.1799	0.3755	1.3362	0.9997	0.3864	1.736	1.8017	2.3348	0.7684	0.2542	0.618	1.0003	1.7413	2.3413	0.6583	1.7961	1.2529
2056	1-oleoyl-2-arachidonoyl-GPE (18:1/20:4)*	Lipid	Phosphatidylethanolamine (PE)	55041	LC/MS Pos ESI hydrophobic	100009219	2200	766.538			24768534		HMDB09069	0.8153	1.7557	1.2119	0.935	1.1284	1.0966	1.1514	1.3184	1.1965	1.519	0.9905	1.531	1.4229	1.2384	1.0262	0.9998	1.3635	1.3219	1.1885	1.5189	1.4376	1.3748	1.1161	1.872	1.1395	1.1053	0.6296	0.4292	0.8989	1.4361	1.3637	0.7452	1.1417	0.8926	1.0583	0.7526
2149	1-oleoyl-2-arachidonoyl-GPI (18:1/20:4) *	Lipid	Phosphatidylinositol (PI)	54994	HILIC	100010951	922	883.534					HMDB09844	0.8251	1.5583	0.9381	0.9516	0.8827	1.0026	0.7872	1.0856	0.8877	1.1211	0.8995	1.3932	1.2185	1.3086	0.8728	0.9795	1.2028	1.2991	1.1757	1.8057	1.1572	1.233	1.0111	2.0689	1.1188	1.1334	1.0856	0.9193	0.9632	1.2417	0.8901	0.5948	1.225	0.8913	1.0493	0.8904
1979	1-oleoyl-2-docosahexaenoyl-GPC (18:1/22:6)*	Lipid	Phosphatidylcholine (PC)	52697	LC/MS Pos ESI hydrophobic	100009130	2011	832.585			24766785		HMDB08123	0.9859	1.8087	1.9039	0.9018	0.7593	0.8455	0.9553	0.6654	1.1057	1.669	0.8525	1.596	1.3847	1.4163	1.0412	1.3328	1.9218	1.6107	1.2403	1.4288	2.0525	2.0648	1.3937	1.7213	1.8477	1.8807	0.9856	1.1092	0.8802	1.0541	1.161	0.7264	1.2493	0.8331	1.042	1.0963
1969	1-oleoyl-2-linoleoyl-GPC (18:1/18:2)*	Lipid	Phosphatidylcholine (PC)	52453	LC/MS Pos ESI hydrophobic	100008981	2165	784.585						1.0026	0.8245	1.1689	0.9252	1.0696	1.0948	1.1585	0.7338	1.1161	1.2879	1.0176	0.9077	1.2321	1.1044	1.1377	1.0827	1.1472	1.1116	1.0487	0.8478	1.1492	1.0728	0.965	0.8167	1.0529	1.043	0.708	0.5645	0.8647	1.0706	1.1184	0.9429	1.1264	1.0219	1.016	0.8559
2053	1-oleoyl-2-linoleoyl-GPE (18:1/18:2)*	Lipid	Phosphatidylethanolamine (PE)	52687	LC/MS Pos ESI hydrophobic	100009078	2270	742.538		9546753	7825703		HMDB05349	0.9065	0.436	1.2984	0.7782	1.422	1.5607	1.638	0.255	1.5896	1.7608	1.477	0.4772	1.4415	1.3957	1.3395	0.9204	1.4461	1.5983	1.3519	0.4959	1.8286	1.3128	1.0306	0.3997	1.1216	1.1366	0.4176	0.1145	0.7708	1.4837	1.4436	0.7628	1.3766	1.2645	1.3717	0.6415
2121	1-oleoyl-2-linoleoyl-GPG (18:1/18:2)*	Lipid	Phosphatidylglycerol (PG)	57400	HILIC	100009113	740	771.518			24768134		HMDB10635	0.594	0.851	1.8976	0.6882	0.7614	1.0699	1.5209	0.355	1.0669	1.2941	2.1473	0.669	1.126	1.1211	1.4978	0.8773	1.3774	1.2964	2.5883	0.5701	1.3097	1.1551	2.2061	0.6892	1.9492	1.7622	1.6703	0.9101	0.3805	0.8417	1.6376	0.5961	0.8065	0.9125	0.65	0.5028
2170	1-oleoyl-GPA (18:1)	Lipid	Lysophospholipid	36812	HILIC	100001671	1433	435.252	325465-93-8	5497152	4593722			0.2948	0.2948	2.2527	0.6178	1.1324	1.5651	1.0786	0.6122	0.7146	0.5501	0.5187	0.6342	0.6798	0.7634	0.5704	1.0545	0.2948	0.7297	0.3483	0.3606	1.2791	1.0843	2.0326	1.2158	3.0315	3.4639	1.5586	5.1588	0.2948	0.3862	0.7865	1.498	0.2948	0.9455	0.599	0.2948
2193	1-oleoyl-GPC (18:1)	Lipid	Lysophospholipid	48258	LC/MS Neg ESI	100001272	6250	596.357	19420-56-5	16081932	17240641		HMDB02815	0.4092	0.6244	3.9904	0.2987	0.6183	1.588	0.8441	0.767	0.4639	0.6503	1.2537	0.4747	0.6296	0.7546	2.0641	1.3483	0.6249	0.9078	1.3557	0.7269	0.8113	0.7027	3.4696	0.9918	3.0938	3.3165	9.4799	6.3824	0.4348	1.1091	1.3	1.2933	1.1045	0.9066	0.7355	1.8613
2244	1-oleoyl-GPE (18:1)	Lipid	Lysophospholipid	35628	LC/MS Neg ESI	100001569	6125.1	478.294	89576-29-4	9547071	7826021		HMDB11506	0.4237	0.5431	2.8227	0.2831	0.8037	1.6688	0.8478	0.7118	0.5519	0.7046	1.11	0.4733	0.834	1.0042	2.1439	1.3441	0.6814	0.9958	1.567	0.8212	1.0974	0.8902	4.2304	1.2605	4.0723	4.4104	7.3417	4.4575	0.4286	1.0716	1.37	1.6442	0.8547	1.1618	0.7185	1.6929
2281	1-oleoyl-GPG (18:1)*	Lipid	Lysophospholipid	45968	LC/MS Neg ESI	100005716	5610	509.288			34999689			0.4079	0.5906	1.9356	0.5241	0.3711	0.7978	0.7842	0.5878	0.7728	0.7919	0.5426	0.4504	1.4442	1.4762	1.2082	2.6061	0.7619	0.8403	0.9527	0.9012	1.059	1.3569	3.7883	1.1414	3.754	4.047	6.1164	3.0965	0.5997	0.5923	1.039	1.3404	1.1773	1.1509	0.8997	1.5176
2289	1-oleoyl-GPI (18:1)	Lipid	Lysophospholipid	36602	LC/MS Neg ESI	100001777	5599	597.305						0.4283	1.3962	2.8447	0.7032	0.3945	0.6289	0.6569	1.7016	0.5108	0.8387	1.1514	1.2721	1.002	0.8166	0.9664	1.3149	0.5814	0.6529	1.6562	1.4932	0.5567	0.6449	3.8206	2.4586	3.6868	3.4429	11.1825	10.2009	0.3961	0.4887	0.8693	1.8615	0.8822	0.9857	0.6324	2.1811
2272	1-oleoyl-GPS (18:1)	Lipid	Lysophospholipid	19260	LC/MS Neg ESI	100000630	5607	522.284	326589-90-6	9547099	7826049		HMDB61694	0.4282	0.6003	2.4098	0.3741	0.455	0.9928	0.5909	0.7016	0.3947	0.5852	0.7519	0.5947	1.0306	0.815	1.9822	1.9776	0.451	0.8736	1.3137	1.3004	0.8621	1.0768	3.8888	2.0996	2.5567	2.467	6.1985	2.4017	0.3817	0.7393	1.2224	1.1373	1.5532	0.8062	0.809	2.1451
2352	1-oleoyl-sn-glycero-2',3'-cyclic phosphate	Lipid	Lysophospholipid	37481	LC/MS Neg ESI	100001957	5874	403.262	799268-69-2					0.4968	1.1528	1.716	0.2584	0.667	1.2673	0.1071	1.6959	0.8001	0.7205	0.3082	1.1308	1.3019	1.6932	1.0664	0.3392	1.0519	0.9476	0.4866	1.2525	0.8532	1.0768	1.6237	1.631	3.4495	3.2014	1.8583	7.7055	0.5607	0.9626	0.1071	2.2857	0.7275	0.4969	0.4061	1.0958
2446	1-oleoylglycerol (18:1)	Lipid	Monoacylglycerol	21184	LC/MS Neg ESI	100000924	6650	281.249	111-03-5	5283468	4446588		HMDB11567	0.3275	0.3833	4.461	0.1311	0.8922	2.7056	1.9579	0.2863	1.1865	1.4964	4.0017	0.1914	1.3187	0.4743	0.957	0.5157	1.3742	2.7919	2.0621	0.4204	0.6902	0.5094	1.8278	0.2592	2.7713	2.8564	5.2116	3.0045	0.1526	0.972	2.233	0.7664	3.309	0.5995	2.5134	0.7978
1934	1-palmitoleoyl-2-linolenoyl-GPC (16:1/18:3)*	Lipid	Phosphatidylcholine (PC)	53180	LC/MS Pos ESI hydrophobic	100009345	1850	754.538			24766677		HMDB08008	0.7122	0.3812	1.3645	0.5745	1.0347	1.4098	1.4241	0.1995	1.448	2.1862	2.0024	0.8521	0.9605	1.1767	1.5194	1.0209	1.2422	1.1481	1.5183	0.3776	1.4093	1.2269	1.6818	0.3633	1.348	1.2897	0.894	0.2326	0.534	1.1836	1.3654	0.7868	1.2511	0.9917	1.0608	0.5207
2184	1-palmitoleoyl-GPC (16:1)*	Lipid	Lysophospholipid	33230	LC/MS Pos ESI hydrophobic	100001511	1450	494.324		24779461	21403152		HMDB10383	0.4825	0.8245	4.3685	0.3719	0.7364	2.4108	0.7549	0.8458	0.5284	0.9522	1.3256	1.0867	0.6414	0.8647	2.5274	0.8013	0.688	0.9945	1.5363	0.8598	0.894	0.8082	5.1808	1.4994	4.1602	5.9406	11.8256	13.8492	0.3994	1.0589	1.5292	1.3709	0.616	0.8269	0.6182	0.4601
2443	1-palmitoleoylglycerol (16:1)*	Lipid	Monoacylglycerol	52431	LC/MS Neg ESI	100008952	6094	253.217					HMDB11565	0.4213	0.4252	2.3641	0.4594	0.5792	2.8832	0.8733	0.3733	0.5961	0.8758	1.6014	0.1236	0.5471	0.6168	0.8151	0.6559	0.9438	1.773	1.2168	0.4571	0.4676	0.4944	0.9183	0.3069	2.5443	2.3912	2.2291	2.2327	0.2489	0.7793	1.2978	0.7605	2.0036	0.7963	2.0043	1.0295
1922	1-palmitoyl-2-arachidonoyl-GPC (16:0/20:4n6)	Lipid	Phosphatidylcholine (PC)	52462	LC/MS Pos ESI hydrophobic	100008914	2091	782.569	35418-58-7	10747814	8923140		HMDB07982	0.8402	1.1687	1.1053	0.9593	0.9978	1.0321	1.1441	0.9242	0.9595	1.2601	1.0788	1.3153	0.9586	0.8991	0.9581	0.9705	1.2109	1.0507	0.9954	0.9821	1.1519	1.1324	0.9694	1.1527	1.0756	1.0479	0.8889	0.9798	0.9011	1.1421	1.3195	0.9543	1.1082	0.9045	0.9672	0.964
2030	1-palmitoyl-2-arachidonoyl-GPE (16:0/20:4)*	Lipid	Phosphatidylethanolamine (PE)	52464	LC/MS Pos ESI hydrophobic	100008990	2198	740.522		9546800	7825750		HMDB05323	0.758	1.7413	1.3657	0.7974	0.9695	1.0093	1.3032	1.0892	1.0947	1.336	1.4022	1.4417	1.1722	0.9744	1.0009	0.8998	1.3543	1.2758	1.2836	1.2947	1.3596	1.2747	1.1171	1.5136	1.015	0.9703	0.8052	0.6088	0.9003	1.3222	1.6159	0.7422	1.1078	0.9383	1.0802	0.7227
2129	1-palmitoyl-2-arachidonoyl-GPI (16:0/20:4)*	Lipid	Phosphatidylinositol (PI)	52467	HILIC	100008993	892	857.519			24767674		HMDB09789	0.9323	1.0585	1.2135	0.7714	0.9585	0.9983	1.1326	0.596	0.9122	1.0894	0.9978	1.128	0.781	1.0452	0.8087	0.8586	1.3794	1.2481	1.13	0.9447	1.117	1.3125	1.1596	1.2271	1.1416	1.0515	1.1099	1.08	1.2166	0.9967	1.2101	0.589	1.3338	0.951	1.2154	0.9283
1928	1-palmitoyl-2-docosahexaenoyl-GPC (16:0/22:6)	Lipid	Phosphatidylcholine (PC)	52610	LC/MS Pos ESI hydrophobic	100008915	2023	806.569	59403-54-2	6441886	4946007		HMDB07991	0.9517	1.5895	1.8939	0.8311	1.0275	1.1967	1.26	0.5147	1.346	1.9715	1.1931	1.5265	1.0887	1.1088	0.8993	1.04	2.1267	1.6203	1.1229	0.8947	2.1519	1.9707	1.358	0.9931	1.9834	1.8927	1.0873	1.2691	0.9073	1.1889	1.3022	0.7067	1.1288	0.8254	1.0579	0.8946
2032	1-palmitoyl-2-docosahexaenoyl-GPE (16:0/22:6)*	Lipid	Phosphatidylethanolamine (PE)	52465	LC/MS Pos ESI hydrophobic	100008991	2119	764.522		9546799	7825749		HMDB05324	0.8419	1.7367	1.8132	0.6941	1.1605	1.1329	1.8273	1.2421	1.3489	1.549	1.5193	1.0723	1.1983	0.9852	1.271	0.9693	1.8615	1.6367	1.5022	1.4213	1.5746	1.6413	1.3011	1.4433	1.6578	1.4478	0.9483	0.7806	0.981	1.0793	1.8704	0.8047	1.2044	0.9087	1.0634	0.6805
1911	1-palmitoyl-2-linoleoyl-GPC (16:0/18:2)	Lipid	Phosphatidylcholine (PC)	42446	LC/MS Pos ESI hydrophobic	1537	2160	758.569	40811-94-7	5287971	4450224		HMDB07973	0.9242	0.7666	1.2249	0.8861	1.144	1.1965	1.2999	0.6209	1.126	1.2666	1.1433	0.8726	1.0782	0.9186	1.1552	0.9893	1.1408	1.1634	1.0767	0.6753	1.1189	0.9959	0.9545	0.6641	1.0327	1.0509	0.899	0.7232	0.812	1.0626	1.2566	0.9573	1.1523	1.1243	1.0716	0.8631
2027	1-palmitoyl-2-linoleoyl-GPE (16:0/18:2)	Lipid	Phosphatidylethanolamine (PE)	42449	LC/MS Pos ESI hydrophobic	100001870	2275	716.522		9546747	7825697		HMDB05322	0.814	0.5388	1.3349	0.8213	1.2428	1.3914	1.7002	0.3533	1.3297	1.5131	1.5332	0.5772	1.2138	1.1067	1.383	1.0757	1.3879	1.5026	1.4298	0.5749	1.6273	1.2059	1.0545	0.4831	1.0188	1.0467	0.59	0.2229	0.7335	1.3759	1.7119	0.816	1.2946	1.2853	1.2689	0.7191
2127	1-palmitoyl-2-linoleoyl-GPI (16:0/18:2)	Lipid	Phosphatidylinositol (PI)	52450	HILIC	1528	910	833.518			21403024		HMDB09784	0.8035	0.6789	1.0294	0.9737	1.0758	1.1784	1.3316	0.2992	1.1203	1.1379	1.2134	0.9234	0.8225	0.9251	1.0878	1.0448	1.2953	1.2702	1.2494	0.6081	1.4631	1.3524	1.56	0.5856	0.9498	0.9593	0.9937	0.6978	0.7348	0.9455	1.3926	0.6451	1.221	1.2159	1.2215	0.8743
2094	1-palmitoyl-2-linoleoyl-GPS (16:0/18:2)	Lipid	Phosphatidylserine (PS)	52618	HILIC	100001857	913	758.498	384833-20-9		35032460		HMDB12358	0.9051	1.1877	0.9019	1.1397	0.9971	1.2235	1.2838	0.7035	1.3083	1.3527	1.3658	1.323	0.9611	0.8221	1.135	1.1922	1.3866	1.4735	1.3033	1.083	1.2761	1.2144	0.5436	1.0116	0.406	0.3701	0.2849	0.2849	0.5007	1.0428	1.3317	0.5975	1.102	1.3853	1.1226	0.8935
1908	1-palmitoyl-2-oleoyl-GPC (16:0/18:1)	Lipid	Phosphatidylcholine (PC)	52461	LC/MS Pos ESI hydrophobic	1539	2358	760.585	26853-31-6;26853-31-6	6436017	4940699		HMDB07972	0.946	1.1396	1.2124	1.0827	0.9615	1.0159	1.0992	0.9954	0.9916	1.1716	0.8862	1.1731	1.14	0.9841	1.1022	1.2543	1.0733	1.0867	0.9269	1.0309	1.047	0.9373	0.9374	1.1141	1.0016	1.0286	0.8096	1.0096	0.8659	1.061	1.1276	1.1899	1.0064	1.0594	0.9791	1.0105
2026	1-palmitoyl-2-oleoyl-GPE (16:0/18:1)	Lipid	Phosphatidylethanolamine (PE)	19263	LC/MS Pos ESI hydrophobic	1526	2509	718.538	26662-94-2	5283496	4446615		HMDB05320	0.8486	1.1029	1.0436	0.9808	1.0429	1.1768	1.1834	0.9055	1.0473	1.3581	0.9912	1.1156	1.211	1.1473	1.2816	1.4206	1.3499	1.3543	1.2624	1.2585	1.2504	1.1888	1.1114	1.297	1.068	1.0655	0.6275	0.485	0.8766	1.2137	1.2229	1.0998	1.1859	1.1186	1.1918	0.9292
2111	1-palmitoyl-2-oleoyl-GPG (16:0/18:1)	Lipid	Phosphatidylglycerol (PG)	52448	LC/MS Pos ESI hydrophobic	100000641	3206	766.559		5283509	4446626			0.6288	1.3937	1.6204	1.4882	0.643	0.9896	1.2141	0.9356	0.9376	1.4228	1.1915	1.7484	1.0036	1.178	1.14	1.5202	1.1297	1.0836	1.2024	1.0509	1.1668	1.1498	0.5747	1.1415	0.5356	0.4309	0.1327	0.1057	0.6982	1.2283	1.5676	1.2116	1.0914	1.0775	0.9642	1.0468
2125	1-palmitoyl-2-oleoyl-GPI (16:0/18:1)*	Lipid	Phosphatidylinositol (PI)	52669	HILIC	100009066	893	835.534			24767668		HMDB09783	1.0559	0.9731	1.1085	0.984	0.9446	1.0175	0.9001	0.5512	1.0195	1.0214	0.8811	0.9108	1.0265	1.1473	0.9721	1.1678	1.057	1.119	1.0387	0.9015	0.9796	1.0467	0.9598	0.6226	1.0019	1.047	0.754	0.8029	0.9348	1.0345	0.9789	0.91	1.0215	0.939	1.2679	0.9583
2093	1-palmitoyl-2-oleoyl-GPS (16:0/18:1)	Lipid	Phosphatidylserine (PS)	19261	LC/MS Pos ESI hydrophobic	1531	2660	762.528	40290-44-6	5283499	4446618	C13880	HMDB12357	0.89	2.0502	0.925	1.5579	0.9391	1.0222	1.1004	1.8642	0.8276	1.4741	0.9957	2.3597	1.397	1.1196	1.1161	1.9853	1.2291	1.1055	1.3469	2.2532	0.9018	1.1566	0.5522	1.9842	0.6366	0.6082	0.1643	0.1787	0.6388	1.1773	1.2566	1.3279	0.8936	1.0043	0.7059	1.3253
1905	1-palmitoyl-2-palmitoleoyl-GPC (16:0/16:1)*	Lipid	Phosphatidylcholine (PC)	52470	LC/MS Pos ESI hydrophobic	100008984	2160	732.554					HMDB07969	0.978	1.3175	1.1475	1.0236	0.9189	1.002	0.8345	1.2444	0.9741	1.2245	0.8449	1.3104	1.2367	1.1113	1.1552	1.3315	1.0642	1.1165	1.0095	1.282	0.9847	0.9314	0.8182	1.3245	1.1094	1.0813	0.6871	0.9001	0.998	1.1626	1.0152	1.2186	0.9774	0.9668	1.0118	0.998
1906	1-palmitoyl-2-stearoyl-GPC (16:0/18:0)	Lipid	Phosphatidylcholine (PC)	52616	LC/MS Pos ESI hydrophobic	100008921	2653	762.601	59403-51-9		24766643		HMDB07970	0.7269	1.6071	1.0222	1.0185	0.9546	1.0146	0.9356	1.4969	0.9876	1.2569	1.0108	1.759	1.1372	0.9946	1.0671	0.963	1.1666	1.04	1.0028	1.5566	1.0154	1.0124	1.0188	1.794	0.9625	1.0803	1.0766	1.0983	0.6915	0.9791	1.1399	1.2158	1.0181	0.931	0.7887	0.9429
2025	1-palmitoyl-2-stearoyl-GPE (16:0/18:0)*	Lipid	Phosphatidylethanolamine (PE)	57388	LC/MS Pos ESI hydrophobic	100009205	2850	720.554		5326793	4484107		HMDB08925	0.7396	1.6869	0.778	0.7599	1.3131	1.278	0.9422	1.9372	1.1956	1.541	1.0547	1.6306	1.407	1.3719	1.0233	0.7404	1.445	1.3744	1.1558	2.0821	1.3112	1.1826	1.0238	2.7394	1.1702	1.3052	0.9273	0.578	0.7363	1.1541	0.9278	0.7989	1.2232	0.8296	0.9934	0.6798
2182	1-palmitoyl-GPC (16:0)	Lipid	Lysophospholipid	33955	LC/MS Pos ESI hydrophobic	100001263	1525	496.34	17364-16-8	86554	78064		HMDB10382	0.7668	1.0723	3.554	0.6008	0.925	1.8631	0.8264	0.8428	0.7254	0.9126	1.1702	1.028	0.6926	0.9697	1.6131	0.6726	0.9489	1.0873	1.0461	0.9346	0.9881	1.0618	2.7432	1.2733	2.8542	3.4142	4.9848	7.4234	0.544	0.8918	1.4033	1.2323	0.749	1.0819	0.7	0.6985
2235	1-palmitoyl-GPE (16:0)	Lipid	Lysophospholipid	35631	LC/MS Pos ESI hydrophobic	100001567	1544	454.293	53862-35-4	9547069	7826019		HMDB11503	0.6201	1.0845	4.1006	0.402	1.0046	1.8718	0.7222	0.9216	0.6965	0.7397	1.3644	0.8404	0.6439	1.0636	2.1314	0.5832	0.9108	1.2436	1.4347	1.0802	1.1412	1.0915	4.952	1.4156	4.2826	4.9226	8.537	8.0639	0.4262	0.7154	1.4549	0.9954	0.5886	1.372	0.668	0.5029
2277	1-palmitoyl-GPG (16:0)*	Lipid	Lysophospholipid	45970	LC/MS Neg ESI	100005717	5570	483.273		3300276	2548639			0.2074	1.0065	8.3227	0.3117	0.9029	1.5944	0.3521	0.6541	0.5743	0.3225	1.6834	0.44	0.6849	1.3286	2.6889	0.6265	0.6979	1.0546	1.8621	1.1063	2.7133	2.1926	20.1567	4.1649	16.3289	17.8515	26.681	17.2708	0.2002	0.2931	0.9871	0.5348	0.5482	1.9328	0.4481	1.2469
2284	1-palmitoyl-GPI (16:0)	Lipid	Lysophospholipid	35305	LC/MS Neg ESI	100001655	5564	571.289					HMDB61695	0.6841	1.1496	2.154	0.784	0.5853	0.8146	1.2645	0.8718	0.6446	0.8118	1.2437	1.1977	0.7612	0.8065	1.0365	1.9367	0.9569	0.7435	1.1101	0.9171	0.765	0.9232	3.8897	1.5759	4.117	4.314	9.0839	19.8	0.6115	0.6426	1.7051	2.3286	1.5366	1.2544	0.9503	3.673
2270	1-palmitoyl-GPS (16:0)*	Lipid	Lysophospholipid	46130	LC/MS Neg ESI	100005805	5572	496.268		9547100	7826050			0.0654	0.5546	3.7755	0.0654	0.2999	0.853	0.0654	0.4921	0.0654	0.0654	0.5955	0.0654	0.165	0.3729	1.3256	0.0654	0.1864	0.4655	1.3975	1.0111	0.4047	0.4244	6.511	1.5057	4.4349	4.3486	8.7618	7.5225	0.0654	0.0654	0.2322	0.1364	0.0981	0.9283	0.0654	0.2239
2442	1-palmitoylglycerol (16:0)	Lipid	Monoacylglycerol	21127	LC/MS Neg ESI	100000827	6550	255.233	542-44-9	14900	14201		HMDB31074	0.709	0.4736	1.9987	0.244	0.6668	2.6594	1.0352	0.4583	0.8677	0.9988	1.4371	0.3914	0.6613	0.7759	0.9167	0.8269	0.9029	1.3698	1.3738	0.3881	0.7887	0.7073	1.3675	0.3802	2.0531	1.9197	2.4108	1.4787	0.3564	0.7621	1.2889	1.2833	2.1167	0.6872	1.6778	1.9966
2441	1-pentadecanoylglycerol (15:0)	Lipid	Monoacylglycerol	47898	LC/MS Neg ESI	100001431	6200	241.217	104140-07-0	190750	165667			1.1979	0.1727	1.143	0.2323	1.2604	2.6458	2.4601	0.4527	0.6249	0.865	1.2237	0.2762	0.2916	0.4275	0.6663	0.3295	0.6638	0.7905	0.9333	0.2104	0.393	0.2703	1	0.1379	1.974	1.868	2.5017	1.8969	0.3669	0.6075	1.1299	0.7235	2.2837	0.7825	1.7028	1.5911
85	1-ribosyl-imidazoleacetate*	Amino Acid	Histidine Metabolism	61868	LC/MS Pos ESI hydrophilic	100001668	2006	259.092	29605-99-0	5117448	4292299	C05131	HMDB02331	0.2442	1.5474	0.8396	1.1989	0.4435	1.1039	2.3249	0.7915	0.9068	1.6844	2.1374	1.4687	0.3606	0.3838	0.3907	1.3134	0.483	1.3851	1.615	1.0194	0.7593	1.1634	0.5846	1.1296	0.2442	0.6285	0.2442	0.4913	0.3241	0.4595	0.8546	0.7441	0.7146	1.2924	0.6067	1.5933
1955	1-stearoyl-2-arachidonoyl-GPC (18:0/20:4)	Lipid	Phosphatidylcholine (PC)	42450	LC/MS Pos ESI hydrophobic	100001869	2300	810.601	35418-59-8	16219824	17347139		HMDB08048	0.6597	1.2488	1.1336	0.9353	0.8615	1.0114	1.1479	1.0741	0.94	1.2484	1.1331	1.4897	0.9283	0.8053	0.9559	1.0033	1.0923	0.9226	1.0345	1.1317	1.1334	1.1224	1.0673	1.3761	0.9697	0.981	1.0365	1.107	0.8352	1.1125	1.4151	1.0164	0.9638	0.8766	0.8038	0.9434
2047	1-stearoyl-2-arachidonoyl-GPE (18:0/20:4)	Lipid	Phosphatidylethanolamine (PE)	52447	LC/MS Pos ESI hydrophobic	100008977	2424	768.554		5289133	4451158		HMDB09003	0.7519	1.4103	1.1966	0.9379	0.9484	1.0009	1.2071	1.1569	1.0601	1.2701	1.1329	1.391	1.2146	0.9745	1.0154	1.0009	1.2192	1.0932	1.1221	1.2507	1.2596	1.1876	1.0895	1.4643	1.0425	1.0958	0.8574	0.7542	0.8488	1.1198	1.4059	0.9557	1.0075	0.998	0.9186	0.8414
2144	1-stearoyl-2-arachidonoyl-GPI (18:0/20:4)	Lipid	Phosphatidylinositol (PI)	52449	HILIC	100000616	870	885.549	383907-33-3		21403055		HMDB09815	0.7987	1.3779	1.0099	0.9561	0.9043	1.0685	0.9439	1.0654	0.8889	0.9887	0.9905	1.2639	1.0136	1.0864	0.892	0.8768	0.9402	0.9725	0.9908	1.1155	0.9328	0.9886	1.0062	1.2265	1.0022	1.0702	1.2874	1.1967	0.9877	1.0664	0.9042	0.7099	1.1178	0.9553	1.0099	0.9522
2101	1-stearoyl-2-arachidonoyl-GPS (18:0/20:4)	Lipid	Phosphatidylserine (PS)	52235	LC/MS Pos ESI hydrophobic	100001872	2565	812.544					HMDB12383	0.6567	1.7054	0.5215	1.2509	0.8456	0.8374	1.2374	1.544	0.8714	0.9613	0.4926	1.7796	1.2401	0.9961	1.0353	1.2441	1.0994	1.0021	1.2484	1.5501	1.2338	1.3368	1.1261	1.4478	0.8628	0.8818	0.6801	0.3178	0.7	1.1603	1.5159	1.1318	1.0587	0.8157	0.7861	1.161
1961	1-stearoyl-2-docosahexaenoyl-GPC (18:0/22:6)	Lipid	Phosphatidylcholine (PC)	52611	LC/MS Pos ESI hydrophobic	100008916	2197	834.601	59403-52-0				HMDB08057	0.8419	1.7986	2.0539	0.7825	0.9738	0.9876	1.1423	0.7164	1.3858	1.5803	1.2377	1.2931	1.093	1.0306	0.918	0.8925	1.7908	1.5127	1.1512	1.1334	1.9703	1.8777	1.3868	1.2206	1.7106	1.5406	1.1589	1.412	1.0135	1.1494	1.3189	0.7334	1.0691	0.5765	0.9563	0.7485
2051	1-stearoyl-2-docosahexaenoyl-GPE (18:0/22:6)*	Lipid	Phosphatidylethanolamine (PE)	52466	LC/MS Pos ESI hydrophobic	100008992	2317	792.554		9546798	7825748		HMDB05334	1.2453	1.5117	1.8476	0.5432	1.386	0.9446	1.4418	0.9105	1.5492	1.2975	1.2835	0.8533	0.9382	0.9524	0.7237	0.6604	1.8882	1.3137	1.4496	0.8543	1.6149	1.5783	1.0582	1.2971	1.8278	1.8691	0.9386	0.9281	1.2585	1.0794	1.5359	0.774	1.082	1.225	1.1778	0.6101
1947	1-stearoyl-2-linoleoyl-GPC (18:0/18:2)*	Lipid	Phosphatidylcholine (PC)	52452	LC/MS Pos ESI hydrophobic	100008980	2380	786.601					HMDB08039	1.0102	0.6144	1.1622	0.8047	1.0942	1.1586	1.3071	0.5484	1.2174	1.2946	1.2978	0.7054	1.0562	0.8319	0.9552	0.7771	1.1159	1.0449	1.0192	0.5499	1.1734	1.0496	0.971	0.5761	0.9689	0.9457	0.8954	0.641	0.936	1.1613	1.4056	0.8852	1.1005	1.0461	1.0465	0.7098
2042	1-stearoyl-2-linoleoyl-GPE (18:0/18:2)*	Lipid	Phosphatidylethanolamine (PE)	52446	LC/MS Pos ESI hydrophobic	100008976	2522	744.554		9546749	7825699		HMDB08994	0.956	0.4852	1.0543	0.8061	1.3354	1.4364	1.3738	0.3204	1.3829	1.7972	1.4243	0.5854	1.244	1.1972	1.0982	0.748	1.4801	1.3903	1.075	0.4177	1.6589	1.3883	0.9041	0.4293	1.2001	1.1482	0.6015	0.2018	0.9191	1.4317	1.5023	0.7052	1.3898	1.1143	1.3581	0.4965
2099	1-stearoyl-2-linoleoyl-GPS (18:0/18:2)	Lipid	Phosphatidylserine (PS)	53009	HILIC	100000642	892	786.529	322647-11-0	9547091	7826041			1.0804	0.921	0.9193	1.2649	1.2471	1.1711	1.3979	0.5998	1.3107	1.3558	1.5005	1.1082	1.0218	1.041	1.0849	0.9943	1.1979	1.0345	1.0506	0.7069	1.1584	1.1922	0.6572	0.6449	0.5513	0.4814	0.2249	0.1319	0.9259	1.2312	1.4361	0.8282	1.2195	1.2527	1.077	0.9696
1944	1-stearoyl-2-oleoyl-GPC (18:0/18:1)	Lipid	Phosphatidylcholine (PC)	52438	LC/MS Pos ESI hydrophobic	100008904	2644	788.616	56421-10-4		24766704		HMDB08038	1.0319	1.1446	1.5652	1.1045	0.8296	0.9918	1.0681	0.9046	1.0557	1.3338	1.0149	1.3475	1.1116	1.0271	0.9928	1.0972	1.0853	0.9758	0.8193	0.9962	1.1156	1.12	0.9361	1.1154	1.1173	1.151	0.7948	0.8364	0.9382	1.1295	1.2064	1.1291	0.9821	0.9127	0.8726	0.8932
2039	1-stearoyl-2-oleoyl-GPE (18:0/18:1)	Lipid	Phosphatidylethanolamine (PE)	42448	LC/MS Pos ESI hydrophobic	100001856	2858	746.569					HMDB08993	0.7024	0.9855	1.1917	1.0484	0.8772	1.0522	1.1529	0.7749	1.1386	1.4962	1.1985	1.1796	1.0986	1.1388	1.0437	1.1052	1.2354	1.1525	1.0903	1.0421	1.3454	1.1985	0.9952	1.0573	1.1927	1.2201	0.6382	0.4678	0.7766	1.2971	1.3429	1.0645	1.0923	1.0377	0.9383	0.8774
2132	1-stearoyl-2-oleoyl-GPI (18:0/18:1)*	Lipid	Phosphatidylinositol (PI)	52726	HILIC	100009181	922	863.566						0.9481	0.8125	1.0335	0.7614	1.1018	1.1186	0.8915	0.452	1.2611	0.9958	0.8588	0.6747	1.0771	1.3298	0.9076	0.747	0.8699	0.973	0.9927	0.6035	0.899	1.0073	0.8312	0.4373	1.0759	1.2955	0.9677	0.6488	0.9767	1.0258	1.0101	0.7126	0.924	0.7961	1.2127	0.6086
2098	1-stearoyl-2-oleoyl-GPS (18:0/18:1)	Lipid	Phosphatidylserine (PS)	19265	LC/MS Pos ESI hydrophobic	100000639	3000	790.559		9547087	7826037		HMDB10163	0.7441	1.3609	1.0321	1.4539	0.7995	0.962	1.1272	1.276	0.9112	1.3482	1.1689	1.7717	1.0975	0.9403	1.0884	1.353	1.0662	0.9123	1.119	1.3834	1.135	1.075	0.7806	1.4561	0.6741	0.6676	0.3166	0.2524	0.7191	1.12	1.3997	1.4338	0.9778	1.0463	0.7413	1.3219
2191	1-stearoyl-GPC (18:0)	Lipid	Lysophospholipid	33961	LC/MS Pos ESI hydrophobic	100001271	1606	524.371	19420-57-6	497299	435389		HMDB10384	0.7362	1.0583	4.0479	0.4976	0.8803	1.7144	0.7021	1.0071	0.7753	0.9082	1.1537	1.1776	0.6944	0.9511	1.4902	0.5541	0.9387	0.8647	0.8697	1.0257	1.051	1.1337	3.0693	1.3951	2.9188	3.2731	6.0544	9.0527	0.5753	0.8776	1.5969	1.5455	0.6682	0.9731	0.6056	0.6535
2242	1-stearoyl-GPE (18:0)	Lipid	Lysophospholipid	42398	LC/MS Pos ESI hydrophobic	100001461	1626	482.324	69747-55-3	9547068	7826018		HMDB11130	0.5683	1.0415	3.678	0.417	1.0449	1.6672	0.6271	0.8318	0.7997	0.7689	1.2199	0.854	0.7341	1.1071	1.6274	0.5116	0.9095	1.0072	1.064	1.0145	1.1368	1.1069	3.6426	1.28	3.9993	4.2208	6.5806	7.055	0.483	0.7459	1.5001	0.9334	0.6691	1.1547	0.612	0.5054
2279	1-stearoyl-GPG (18:0)	Lipid	Lysophospholipid	34437	LC/MS Neg ESI	100001462	5816	511.304			21403138			0.2145	0.9959	7.671	0.2668	0.5532	1.4065	0.4384	0.5881	0.6053	0.4304	1.4945	0.4072	0.6015	1.0329	2.7665	0.953	0.5955	0.9854	1.8781	1.0131	1.6373	1.3211	10.9851	2.908	10.0721	9.9358	15.2136	11.3893	0.2483	0.3123	1.0041	0.542	0.5147	1.5447	0.4228	1.2287
2287	1-stearoyl-GPI (18:0)	Lipid	Lysophospholipid	19324	LC/MS Neg ESI	100000656	5794	599.32	796963-93-4		21403067		HMDB61696	0.6004	1.2894	1.5391	0.8625	0.6436	0.8283	1.1222	1.5514	0.7792	0.9317	1.0788	1.1767	0.8262	0.9746	0.8339	1.4976	0.9011	0.7856	1.1061	1.2002	0.9123	0.9687	2.4314	1.6974	2.6242	2.6557	4.7352	6.823	0.5726	0.6919	1.3155	2.291	1.3416	1.0066	0.7756	2.902
2271	1-stearoyl-GPS (18:0)*	Lipid	Lysophospholipid	45966	LC/MS Neg ESI	100004327	5800	524.299		9547101	7826051			0.0885	1.2932	5.9716	0.0849	0.7843	1.7209	0.1812	0.9136	0.5775	0.2708	1.5656	0.3415	0.5403	1.1398	3.2988	0.2081	0.4848	1.0864	2.3911	1.8387	1.3641	1.0946	8.3744	3.4073	8.9024	8.4534	12.2771	13.16	0.0587	0.1297	0.8145	0.3922	0.3056	1.3212	0.3876	0.6264
1281	10-heptadecenoate (17:1n7)	Lipid	Long Chain Fatty Acid	33971	LC/MS Neg ESI	100001278	5555	267.233	29743-97-3	5312435	4471860		HMDB60038	0.955	0.4956	0.9731	0.8952	0.8898	1.4158	1.5197	0.7937	0.6886	0.757	0.9323	0.5951	0.6775	0.7353	1.018	1.1973	0.6185	0.6518	0.7313	0.5294	0.7762	0.7137	1.3589	0.7391	1.651	1.7492	2.9476	2.7842	0.5506	0.8272	1.0718	0.922	1.3897	1.1714	1.2556	2.7376
1685	10-hydroxystearate	Lipid	Fatty Acid, Monohydroxy	47123	LC/MS Neg ESI	100005852	5370	299.259		9561835	7838048		HMDB37396	0.2559	10.9792	4.2226	0.1954	1.2348	3.0472	4.7098	0.7801	0.9238	0.9982	1.8016	0.4177	0.7791	0.6806	1.0462	2.0607	0.7524	0.9995	0.256	0.4143	0.7466	0.3705	1.0979	1.2549	1.3721	1.1498	1.9054	1.2031	0.1954	0.1954	0.4671	0.1954	0.7892	0.1954	0.8723	1.3349
1293	10-nonadecenoate (19:1n9)	Lipid	Long Chain Fatty Acid	33972	LC/MS Neg ESI	100001277	5780	295.264	73033-09-7	5312513	4471938		HMDB13622	0.8284	0.5968	1.0159	0.8521	0.8745	1.2789	1.4622	1.2757	0.616	0.6657	0.8941	0.7115	0.635	0.6358	0.9647	1.1406	0.5414	0.5831	0.7669	0.6484	0.6573	0.6233	1.6731	1.1057	2.2432	2.2389	3.5872	3.5769	0.497	0.6666	0.943	0.9232	1.2554	1.4217	1.0306	3.2774
1782	12-HETE	Lipid	Eicosanoid	37536	LC/MS Neg ESI	100002167	5326	319.228	71030-37-0;73837-14-6	5312983	21509475		HMDB06111	0.027	0.6723	0.5667	0.3004	0.1242	0.2426	1.967	0.8038	0.9144	1.0086	1.7015	1.3692	1.1685	1.2042	2.2239	2.2043	0.1811	0.2569	0.9263	0.99	0.0544	0.0745	0.5804	0.6583	1.2187	1.2084	1.6959	2.7631	0.1815	0.8954	1.9558	0.5623	0.3852	2.0642	0.2983	1.985
1788	12-HHTrE	Lipid	Eicosanoid	57393	LC/MS Neg ESI	1261	5175	279.197	54397-84-1	5283141	4446265	C20388	HMDB12535	1.0254	1.3166	0.6365	0.7521	0.8453	0.9659	0.9897	3.5857	0.6858	0.8858	0.648	2.0212	1.0343	1.3105	0.9061	1.4051	0.9402	0.7285	0.6302	1.5494	0.7451	0.7774	0.9115	1.9247	0.8827	0.7424	1.1255	1.6221	1.2782	1.0838	1.1605	2.1606	1.1035	0.5662	0.6395	1.0008
1675	13-HODE + 9-HODE	Lipid	Fatty Acid, Monohydroxy	37752	LC/MS Neg ESI	100002196	5275	295.228		43013				0.6209	0.6928	0.9879	0.6253	0.6795	0.8609	1.4917	0.6791	0.9416	1.0872	1.6971	0.7347	0.9412	0.842	2.1278	1.4495	0.7663	0.8025	1.1134	0.6882	0.6951	0.6854	0.8341	0.6764	1.2721	1.3337	1.9385	1.1068	0.6632	0.9439	1.3238	0.9285	0.8063	1.872	0.7376	1.1662
1715	14-HDoHE/17-HDoHE	Lipid	Docosanoid	53034	LC/MS Neg ESI	100009278	5296	343.228						0.0084	1.3215	1.3093	0.3549	0.0943	0.3014	2.4054	0.7688	1.0423	1.1285	2.1971	1.7986	1.1052	1.2661	1.9474	2.4096	0.1755	0.3435	1.764	1.3791	0.0497	0.0739	1.0413	1.0641	2.5744	2.7984	3.4968	7.7602	0.129	0.6688	1.9642	0.2569	0.3528	1.0709	0.3073	1.2794
1784	15-HETE	Lipid	Eicosanoid	37538	LC/MS Neg ESI	100000565	5298	319.228	54845-95-3	5280724	4444307	C04742	HMDB02110	0.0627	1.2781	0.8667	0.4046	0.1626	0.3012	2.173	1.8596	1.041	1.0502	2.0409	1.6981	0.8264	0.9009	1.1104	1.0465	0.2374	0.4125	1.2342	1.3486	0.1167	0.0777	0.6009	1.3398	1.446	1.4846	1.7176	2.9012	0.2513	0.7255	2.2449	0.4292	0.5689	0.9292	0.4477	0.9697
1713	17(S)-HpDHA	Lipid	Docosanoid	57395	LC/MS Neg ESI	100009410	5218	359.223	123673-33-6		29341697			0.1199	0.3685	1.2343	0.1199	0.1199	0.1199	0.9222	0.1199	0.2068	0.1199	2.0458	0.1199	0.4465	0.5025	4.1325	0.827	0.1199	0.1199	0.6688	0.1199	0.1199	0.1199	0.6061	0.1199	1.6393	1.4573	8.7593	3.4897	0.1199	0.1199	1.7202	2.3114	0.1199	1.0998	0.1199	0.2972
3709	2'-deoxycytidine	Nucleotide	Pyrimidine Metabolism, Cytidine containing	15949	LC/MS Pos ESI hydrophilic	100000125	2193	228.098	951-77-9	13711	13117	C00881	HMDB00014	0.0415	4.4858	1.7066	2.8607	0.2155	0.3929	2.6078	2.6862	0.24	0.321	0.7227	3.7833	0.8216	0.2856	2.5777	4.6612	0.0566	0.2444	1.0982	2.9448	0.3898	0.3041	1.0004	6.0308	0.2391	0.429	1.4172	2.5178	0.0301	0.3768	3.3047	3.5957	0.2401	1.9767	0.2788	2.1277
3707	2'-deoxycytidine 5'-monophosphate	Nucleotide	Pyrimidine Metabolism, Cytidine containing	533	LC/MS Pos ESI hydrophilic	298	975	308.064	1032-65-1	13945	5414501	C00239	HMDB01202	0.8668	6.908	2.2451	1.9645	0.9974	0.8046	0.4278	5.478	0.8133	1.1061	2.0577	5.6427	1.6888	1.1107	1.7424	0.6313	0.964	0.8938	2.2866	6.2082	1.3789	1.3753	1.8115	10.978	1.4677	1.6728	2.4267	1.455	0.4063	0.9388	0.5931	0.3352	1.0546	1.6326	0.7289	0.769
3651	2'-deoxyguanosine	Nucleotide	Purine Metabolism, Guanine containing	1411	LC/MS Neg ESI	348	1751	266.089	961-07-9	187790	163230	C00330	HMDB00085	0.5208	1.9642	1.0505	0.7067	0.4962	0.626	0.929	1.4134	0.6712	0.8185	0.6564	1.7041	1.1954	1.0166	1.4339	2.1594	0.8048	0.7745	1.4897	2.113	0.9369	0.8441	1.1057	3.1451	1.1709	1.3154	1.9191	1.6773	0.4858	1.0437	1.579	1.2619	0.8687	1.059	0.6472	1.2021
3583	2'-deoxyinosine	Nucleotide	Purine Metabolism, (Hypo)Xanthine/Inosine containing	15076	LC/MS Neg ESI	100000135	1688	251.079	890-38-0	65058	58569	C05512	HMDB00071	0.5806	2.1887	1.2076	0.8732	0.6217	0.7775	1.0604	1.6104	0.788	0.9262	1.0099	1.6534	1.0644	0.902	1.5993	2.2308	0.7558	0.7206	1.2587	2.0374	0.9974	0.8425	1.1875	3.1688	0.9375	1.0768	1.6459	1.7196	0.525	0.9037	1.6366	1.327	0.712	1.1825	0.6112	1.2392
3684	2'-deoxyuridine	Nucleotide	Pyrimidine Metabolism, Uracil containing	1412	HILIC	536	1100	273.073	951-78-0	13712	13118	C00526	HMDB00012	1.7337	4.7005	1.0097	0.8933	1.3475	0.9903	0.921	2.8584	1.0791	1.5985	0.9075	2.9711	1.7764	1.6024	0.7109	0.6899	1.2016	0.8557	0.416	3.1461	2.1728	1.8966	0.5902	6.7358	1.7456	1.6846	0.726	1.1234	1.6788	1.7818	0.7415	0.6492	1.1803	0.5049	0.9823	0.5589
3710	2'-O-methylcytidine	Nucleotide	Pyrimidine Metabolism, Cytidine containing	57554	LC/MS Pos ESI hydrophilic	100010895	2411	258.108	2140-72-9	150971	133067			0.4071	1.5294	1.6545	0.8419	0.7019	1.1053	1.7292	2.173	0.622	1.0398	0.9812	0.8381	1.1307	0.9288	2.2069	1.327	0.9924	0.9207	1.344	1.3612	1.0602	0.9565	2.1342	1.9692	0.8559	0.8431	1.0005	0.7922	0.5616	1.2034	1.7514	1.2752	0.7956	1.5004	0.7104	1.3016
3672	2'-O-methyluridine	Nucleotide	Pyrimidine Metabolism, Uracil containing	57655	LC/MS Neg ESI	100010896	1831	257.078	2140-76-3	102212	92343			1.9207	1.1345	2.0546	1.0464	0.6928	1.2829	0.8753	1.3085	0.7582	0.8766	1.208	0.7649	0.7719	0.8823	2.4905	0.9838	1.3549	0.6377	1.2208	0.9735	1.1516	1.1562	2.3494	1.1847	0.9974	1.32	1.1348	0.8249	1.6892	1.0761	1.2855	0.7329	0.78	1.917	0.7571	1.0707
337	2,3-dihydroxy-2-methylbutyrate	Amino Acid	Leucine, Isoleucine and Valine Metabolism	57547	HILIC	100010869	1318	133.051	14868-24-7	301941	266858		HMDB29576	0.9098	1.3221	1.6679	0.8983	1.2473	0.8932	1.5235	1.2582	0.7097	0.6033	1.2663	0.7664	0.9978	0.8852	1.2982	1.2831	1.2576	0.9965	1.2379	1.1657	0.7907	0.8908	1.2035	0.2036	1.188	0.2036	0.587	1.4115	0.6173	0.4627	0.2036	0.2036	0.9144	0.9814	1.0131	0.9982
353	2,3-dihydroxy-5-methylthio-4-pentenoate (DMTPA)*	Amino Acid	Methionine, Cysteine, SAM and Taurine Metabolism	62805	LC/MS Neg ESI	100020893	1156	177.023						1.0698	1.0784	1.9975	0.5569	0.684	1.3467	1.4402	0.8185	1.1925	1.6839	1.6401	1.3094	0.7365	0.8709	1.226	0.9586	1.2352	1.2441	1.4368	0.9434	1.6796	1.3798	1.9595	1.1287	0.9177	0.9748	0.7875	0.6846	1.8217	1.4886	1.7039	0.892	1.0569	0.9064	0.9761	0.8102
4092	2,3-dihydroxyisovalerate	Xenobiotics	Food Component/Plant	38276	HILIC	100002417	1050	133.051	1756-18-9	677	657	C04039	HMDB12141	1.3029	1.6112	2.5341	0.724	0.6544	1.1467	1.4208	1.4574	0.6531	0.677	1.1236	1.2151	0.7736	0.9293	2.4166	3.1656	1.1933	1.0609	1.2073	1.1701	0.9606	1.0837	1.2395	1.5975	0.9914	1.0701	1.0216	1.2985	0.8363	0.8461	1.1434	1.211	0.6512	0.8555	0.7337	2.0934
4884	2,6-dihydroxybenzoic acid	Xenobiotics	Drug - Topical Agents	63042	HILIC	100020837	729	153.019	303-07-1	9338	8974		HMDB13676	0.6154	1.7004	2.1143	0.1984	0.5297	1.3215	0.6692	0.8083	1.1157	1.6234	2.3751	1.53	1.6728	1.3142	2.0842	3.5566	1.6549	1.3742	1.415	1.7995	1.0249	1.0939	1.8955	0.831	1.0042	0.9892	1.9471	1.4474	0.9951	1.1254	0.6986	0.4737	0.8756	1.0466	0.9958	1.8045
109	2-aminoadipate	Amino Acid	Lysine Metabolism	6146	HILIC	381	3500	160.062	542-32-5;1118-90-7	469	456	C00956	HMDB00510	1.295	1.3463	1.3227	1.1641	0.6653	1.0219	0.8253	0.9342	1.1452	1.4859	0.9682	1.0183	0.5837	0.5422	0.5402	0.7684	1.0828	1.0606	1.0145	1.0594	0.9464	0.937	0.8865	0.8929	1.0448	1.0623	0.8337	0.9294	1.0027	1.0585	0.7171	0.9973	1.4618	1.5516	1.6593	1.5959
464	2-aminobutyrate	Amino Acid	Glutathione Metabolism	42374	HILIC	1128	2451.5	102.056	1492-24-6	439691	388757	C02261	HMDB00650	0.8919	1.8195	1.223	0.7625	0.9758	1.7652	1.1359	2.2647	1.603	2.164	1.1656	1.6316	0.7835	0.6001	0.5991	0.6099	1.1004	0.8548	0.1257	1.0996	1.4786	1.2502	0.5928	1.3025	1.443	1.5811	0.1257	0.6573	0.5847	0.6422	0.3694	0.5109	1.8368	0.9916	1.6737	1.7758
1497	2-aminoheptanoate	Lipid	Fatty Acid, Amino	43761	LC/MS Pos ESI hydrophilic	100004542	3160	146.118	1115-90-8	227939	198338			0.7757	1.3456	1.2224	0.4294	0.582	1.2424	0.8542	1.2601	1.1786	1.5237	0.8656	0.9857	1.2166	1.3867	1.1132	1.4187	1.4291	1.1732	0.7741	1.4429	1.1408	1.1506	0.908	1.336	1.9867	1.9709	1.2343	1.2936	1.2394	1.2114	0.8296	1.0177	0.6698	0.4807	0.6821	0.5897
2463	2-arachidonoylglycerol (20:4)	Lipid	Monoacylglycerol	19266	LC/MS Neg ESI	100000584	6170	303.233	53847-30-6	5282280	4445451	C13856	HMDB04666	0.5341	0.8266	3.1144	0.5132	1.0629	1.8451	1.334	0.7512	0.9875	0.6776	3.2028	0.7164	0.4017	0.5997	0.7564	0.5021	1.6726	1.7906	1.4253	0.507	0.8213	0.7254	1.0862	0.5207	1.0739	0.9095	1.9143	0.6009	0.3129	0.8883	1.3608	0.4606	1.5217	0.91	1.1846	1.8347
2451	2-dihomo-linoleoylglycerol (20:2)*	Lipid	Monoacylglycerol	62450	LC/MS Neg ESI	100020771	6700	307.264						0.6312	0.4517	2.4376	0.1914	1.1725	1.6406	1.3956	0.4559	1	1.0327	3.168	0.3475	0.3026	0.6387	0.7599	0.2862	1.4004	1.5476	1.1089	0.2254	0.6181	0.4254	0.8579	0.106	1.525	1.4365	1.4376	0.785	0.3745	0.8361	1.3651	0.7979	2.6536	0.8624	1.3946	1.6133
4889	2-dimethylaminoethanol	Xenobiotics	Drug - Topical Agents	42562	LC/MS Pos ESI hydrophilic	100001630	1983	90.0913	108-01-0		13854944	D07777	HMDB32231	1.9653	1.3991	2.2026	1.1223	1.0605	2.5466	1.4681	2.3856	1.0363	1.2919	3.2112	1.5097	1.1785	1.9034	1.4279	1.0758	1.3881	1.2407	1.0189	1.4207	0.9589	0.7625	0.6287	0.4632	0.3639	0.3489	0.2726	0.434	0.828	0.4895	0.54	0.5746	0.3385	0.3457	0.4919	0.9811
2468	2-heptadecenoylglycerol (17:1)*	Lipid	Monoacylglycerol	62448	LC/MS Neg ESI	100020770	6284	267.233						1.0119	0.1254	1.184	0.4171	1.149	2.4352	1.4934	0.1254	0.5316	0.6242	2.1916	0.1254	0.1402	0.5397	0.4901	0.3379	0.8009	1.1542	0.8008	0.1254	0.3404	0.1722	0.8365	0.1254	1.3454	1.1651	1.5453	0.5757	0.1254	0.6725	0.9285	0.6309	1.8275	0.8051	1.5267	1.742
332	2-hydroxy-3-methylvalerate	Amino Acid	Leucine, Isoleucine and Valine Metabolism	36746	LC/MS Neg ESI	100001541	1800	131.071	488-15-3	164623	144317		HMDB00317	0.2346	2.7657	0.1377	0.1377	0.1377	0.9744	0.1377	2.2546	0.9243	1.1526	0.1377	1.6122	0.6933	0.1377	0.7622	2.1452	1.0669	0.1377	0.1377	2.3437	0.1377	0.1377	0.1377	0.6337	0.1377	0.1377	0.5077	3.3701	0.1377	0.1377	0.1377	0.1377	0.1377	0.1377	0.7888	3.1921
1420	2-hydroxyadipate	Lipid	Fatty Acid, Dicarboxylate	31934	HILIC	100001153	3000	161.046	18294-85-4	193530	167943	C02360	HMDB00321	0.9864	2.2231	1.6945	0.9076	1.3709	0.972	1.1561	3.1281	1.6545	1.0941	1.0158	2.9035	1.0763	0.4491	1.0279	1.7046	0.9212	0.5095	0.6515	1.9849	0.6245	1.1042	0.7688	1.2892	1.5023	0.7455	0.8525	1.1541	0.827	0.787	0.8172	1.3923	1.4721	0.9435	0.8698	2.0891
1645	2-hydroxyarachidate*	Lipid	Fatty Acid, Monohydroxy	61700	LC/MS Neg ESI	100019892	5990	327.29		5225199	4395406			1.0302	3.0765	2.9125	0.6466	1.0437	2.7661	1.0782	1.6692	0.7628	1.1124	2.1105	2.6834	0.8275	1.214	3.2046	1.554	0.7437	0.8845	0.9648	1.7647	1.0056	0.647	1.8875	2.5949	0.9347	1.0759	1.3895	1.7952	0.3868	0.3703	0.8698	1.146	0.7182	1.2792	0.4826	4.5377
1646	2-hydroxybehenate	Lipid	Fatty Acid, Monohydroxy	57663	LC/MS Neg ESI	100015637	6384	355.322		193484	167899			0.9277	1.4236	1.5348	0.7211	0.8684	1.5747	1.0294	1.0185	1.0209	0.8262	1.2652	1.0932	1.1008	1.3474	1.2139	1.6475	1.0475	0.7281	0.8375	0.8651	1.3305	1.3484	1.0972	1.049	1.4422	1.2494	0.9742	1.0222	0.5671	0.5985	1.0157	1.1525	1.2316	0.7891	0.988	4.2071
466	2-hydroxybutyrate/2-hydroxyisobutyrate	Amino Acid	Glutathione Metabolism	52281	HILIC	100008928	1258	103.04						0.7514	2.2055	1.4702	0.3842	0.6394	1.328	0.8766	1.3715	0.8797	1.2041	0.7816	0.9957	0.9918	0.8476	0.8654	1.3127	1.0507	0.9313	0.567	2.0118	0.8306	0.8723	0.7482	1.2668	1.5134	1.6351	1.0195	2.9189	1.1369	1.0474	0.8426	0.7968	0.993	0.7268	1.0652	1.2406
1416	2-hydroxyglutarate	Lipid	Fatty Acid, Dicarboxylate	37253	HILIC	100002070	3352.8	147.03	40951-21-1	43	42	C02630	HMDB00606	0.7818	1.3657	1.555	1.0202	0.6272	0.8896	1.1047	1.2391	0.7316	0.9017	1.3128	1.0618	0.6837	0.5378	1.5374	1.4716	1.0404	0.7995	1.3382	1.2023	0.9045	0.8991	1.3059	1.3668	0.9163	0.9058	1.4128	1.5437	1.0585	0.9593	0.9102	1.0407	0.5685	1.0784	0.6969	1.5475
1637	2-hydroxyheptanoate*	Lipid	Fatty Acid, Monohydroxy	61827	HILIC	100019960	925	145.087		2750949	2032206			0.7443	1.2001	0.7557	0.5809	0.4327	0.7064	1.7697	3.7551	1.0926	1.3851	1.0239	1.7321	1.0626	0.782	1.392	3.9856	0.7295	0.6977	0.6604	1.5811	0.7012	0.5447	0.4256	1.1786	0.91	0.9374	0.6494	1.2239	0.8427	1.186	1.3307	10.9803	0.7456	1.1385	0.6614	1.6252
1648	2-hydroxynervonate*	Lipid	Fatty Acid, Monohydroxy	61698	LC/MS Neg ESI	100015638	6345	381.337		5312783	4472208			0.6992	1.34	0.9955	1.1982	0.8636	1.2013	0.8233	1.1934	0.9293	0.8822	0.8279	1.2776	1.2808	1.452	0.9594	2.1649	1.1029	0.959	0.9063	1.1428	1.4707	1.3331	0.9493	1.5303	1.0799	1.1076	0.9641	0.9946	0.4815	0.6624	0.778	1.3152	1.3823	0.9225	0.8974	3.8668
1642	2-hydroxypalmitate	Lipid	Fatty Acid, Monohydroxy	35675	LC/MS Neg ESI	100001579	5511.2	271.228	764-67-0	92836	83805		HMDB31057	0.634	0.7671	1.0261	0.8987	0.9665	0.9104	0.9811	0.9151	0.988	0.9259	0.858	0.8352	1.0002	1.2558	1.9646	1.7697	1.1396	1.1777	0.9963	0.8653	1.1471	1.1203	1.2526	0.7979	1.5101	1.0281	0.9924	1.065	0.8375	1.085	1.4254	1.6047	1.47	1.1665	1.4671	2.5556
4091	2-hydroxyquinoline	Xenobiotics	Food Component/Plant	40464	LC/MS Pos ESI hydrophilic	100002385	2680	146.06	59-31-4	6038	5816	C06415		1.8038	2.2792	0.6729	0.704	0.3196	3.0617	0.8152	1.4638	0.3196	0.9507	0.3196	0.8947	1.4127	2.0812	1.5189	1.8943	0.3196	0.5567	0.4002	0.9804	0.3196	0.3196	0.5519	0.3196	1.4333	1.54	1.0463	0.3196	1.7949	1.3153	1.7718	0.3196	2.029	1.1573	2.5515	1.8309
1644	2-hydroxystearate	Lipid	Fatty Acid, Monohydroxy	17945	LC/MS Neg ESI	1239	5695	299.259	629-22-1	69417	62625	C03045		0.6654	0.75	1.0767	0.5573	0.6164	0.9259	1.679	1.1008	0.8065	1.231	1.1723	0.8334	0.834	1.2614	1.2753	2.4135	1.039	0.6963	0.7279	0.7584	0.9631	1.3128	1.0968	0.8055	1.3643	1.1536	0.7909	0.6895	0.8196	1.2966	1.7669	4.9558	1.7846	0.9847	1.2717	2.5372
4100	2-isopropylmalate	Xenobiotics	Food Component/Plant	15667	HILIC	100000409	2605	175.061	3237-44-3	77	76	C02504	HMDB00402	1.7325	0.6585	1.1029	0.6308	0.7297	1.8327	1.1011	1.7566	4.9986	7.3376	0.7201	0.9781	1.5985	1.428	1.0193	0.7638	4.2386	3.3972	0.5803	0.6435	2.9706	2.2951	0.9124	0.7631	2.2713	2.1039	0.945	0.8882	5.5455	5.1227	0.4917	0.578	1.9937	0.6762	2.3043	0.9388
2462	2-linoleoylglycerol (18:2)	Lipid	Monoacylglycerol	32506	LC/MS Neg ESI	100000987	6250	279.233	3443-82-1	5365676	4517636		HMDB11538	0.3539	0.3989	7.402	0.1854	1.5414	4.0387	2.7216	0.0799	2.7034	2.5973	17.3238	0.1982	0.4724	0.5213	0.8273	0.2901	4.4895	6.6475	3.885	0.1444	0.9685	0.8603	2.397	0.1263	3.0345	2.7367	5.3822	0.5835	0.1719	1.3179	2.8864	0.3928	4.7326	1.0179	3.2739	0.8314
310	2-methylbutyrylcarnitine (C5)	Amino Acid	Leucine, Isoleucine and Valine Metabolism	45095	LC/MS Pos ESI hydrophilic	100001509	3050	246.17	31023-25-3	6426901	4932320		HMDB00378	2.5937	0.3607	1.4511	0.5501	1.17	2.1759	0.8221	0.8492	0.9631	0.8181	0.9747	0.4584	0.7119	1.098	0.9688	0.4225	0.9927	0.7021	1.0609	0.5083	0.9158	0.7574	1.0492	0.394	1.0335	0.9196	0.9541	0.6423	1.1546	0.8078	0.5193	0.3209	1.732	1.5033	1.6354	1.2717
1239	2-methylcitrate/homocitrate	Energy	TCA Cycle	52282	LC/MS Neg ESI	100008929	575	205.035						2.0474	0.7413	0.9416	1.0636	1.8451	3.2793	2.3072	4.4093	1.1854	1.6215	0.8311	0.9324	0.9124	0.478	0.8016	1.0081	0.7192	0.7598	0.5991	0.7534	0.9363	0.901	0.7831	0.911	1.2851	1.3166	1.1397	1.0488	1.4876	1.3219	0.7589	0.5459	1.5726	1.0873	1.6536	0.8045
1247	2-methylmalonylcarnitine (C4-DC)	Lipid	Fatty Acid Synthesis	35482	LC/MS Pos ESI hydrophilic	100001596	2440	262.129	149181-64-6	53481628	21403178		HMDB13133	3.7578	0.1735	0.7642	1.0404	0.9136	1.192	0.5968	0.4124	1.1094	1.4901	0.7281	0.5814	0.525	0.7726	0.5957	0.4795	0.7709	0.3302	0.3427	0.1662	1.0164	0.9835	0.5116	0.3131	1.8849	1.5436	1.0661	0.9002	2.1765	1.1396	0.8242	0.7068	1.3889	0.758	1.3262	0.728
2457	2-myristoylglycerol (14:0)	Lipid	Monoacylglycerol	34383	LC/MS Neg ESI	100001408	6230	227.202	27214-38-6	137938	121585		HMDB11530	0.9294	0.1567	2.1679	0.1567	0.6395	3.8107	0.9113	0.1567	0.7662	0.8059	2.3818	0.1567	0.1567	0.6315	0.7509	0.1567	1.1396	1.4109	0.997	0.1567	0.1567	0.179	0.7636	0.1567	1.2482	1.0591	1.2018	0.2846	0.1567	0.5763	0.8208	1.272	1.4396	0.6842	0.865	1.0448
2461	2-oleoylglycerol (18:1)	Lipid	Monoacylglycerol	21232	LC/MS Neg ESI	100000943	6500	281.249	3443-84-3	5319879	4478086		HMDB11537	0.4566	0.4741	5.3182	0.1947	1.0922	2.7988	2.0244	0.1972	1.3842	1.6546	8.5984	0.2054	0.6917	0.5492	0.9837	0.354	2.2486	3.1173	2.4504	0.127	0.699	0.4693	1.7531	0.1406	2.044	1.8169	3.5743	0.7009	0.1934	1.094	2.1983	0.8508	2.64	0.6611	2.1148	1.2555
4101	2-oxindole-3-acetate	Xenobiotics	Food Component/Plant	40479	LC/MS Neg ESI	100003109	2076	190.051	2971-31-5	3080590	2338343		HMDB35514	0.5308	6.1326	1.8529	0.2781	0.2781	0.7158	0.2781	1.011	1.0894	1.1845	1.3792	2.4825	1.0303	1	1.5364	3.8803	1.2034	1.1757	0.775	2.3434	0.6136	0.6897	1.4755	0.9944	0.2781	0.406	0.7137	2.8655	0.6422	1.0886	0.2781	0.2781	0.2781	0.2781	0.9703	3.479
389	2-oxoarginine*	Amino Acid	Urea cycle; Arginine and Proline Metabolism	55072	LC/MS Pos ESI hydrophilic	100002784	1760	174.087	3715-10-04	558	542	C03771	HMDB04225	0.9054	0.3866	2.1932	7.2093	0.6153	1.4583	1.6158	1.2937	1.2009	1.1883	1.5977	1.0993	0.4801	0.6979	1.1512	1.6167	0.9627	0.8192	0.7167	0.6118	0.8499	0.8173	0.9167	1.1332	0.7151	0.6786	0.4678	1.5022	0.6917	0.994	1.465	3.838	0.6078	1.6328	0.6533	1.4297
2185	2-palmitoleoyl-GPC (16:1)*	Lipid	Lysophospholipid	35819	LC/MS Pos ESI hydrophobic	100001561	1425	494.324			21403164		HMDB10383	0.7197	0.5604	3.7681	0.3757	0.6078	1.2678	0.5906	0.3114	0.3407	0.7476	1.9912	0.7917	0.3822	0.4891	2.2113	1.1392	0.6119	0.8817	1.3347	0.5129	0.5405	0.4691	2.3623	0.5374	1.0106	0.1694	7.3754	1.0624	0.501	1.3585	1.281	1.3107	0.9487	0.6486	0.7693	1.2247
2459	2-palmitoleoylglycerol (16:1)*	Lipid	Monoacylglycerol	52432	LC/MS Neg ESI	100008953	6016	253.217					HMDB11565	0.9517	0.3486	2.4105	0.1501	0.6133	2.886	0.9031	0.5341	0.8069	0.9333	3.3828	0.1809	0.4438	0.6181	0.5626	0.6597	1.5688	1.9934	1.3262	0.4809	0.6446	0.4611	0.676	0.2053	1.4017	1.1431	1.2194	0.8099	0.3831	0.9192	1.1037	0.7889	1.6272	0.695	1.6754	1.7767
2183	2-palmitoyl-GPC (16:0)*	Lipid	Lysophospholipid	35253	LC/MS Neg ESI	100001562	6215	570.341		15061532	21403165		HMDB61702	0.5967	0.9464	2.8764	0.4485	0.7146	1.4039	0.8421	0.9308	0.4214	0.7096	1.3988	1.1269	0.6633	0.66	1.8029	1.0468	0.7233	0.8128	1.2212	0.8649	0.7224	0.6154	2.3629	1.2602	1.7249	1.8136	5.8031	3.7627	0.422	1.1852	1.0576	1.3188	1.0623	0.7217	0.6034	2.8758
2458	2-palmitoylglycerol (16:0)	Lipid	Monoacylglycerol	33419	LC/MS Neg ESI	100001048	6400	255.233	23470-00-0	123409	110006		HMDB11533	1.0274	0.4446	2.2876	0.2346	0.6512	2.9742	0.9895	0.3967	0.8125	0.9346	2.6537	0.3633	0.3943	0.7957	0.8976	0.5558	1.2288	1.5099	1.7564	0.317	0.606	0.5402	1.4787	0.2722	1.4871	1.2238	2.0914	0.7306	0.2566	0.7037	1.09	1.4252	1.7615	0.6378	1.2997	2.4696
2243	2-stearoyl-GPE (18:0)*	Lipid	Lysophospholipid	41220	LC/MS Neg ESI	100003901	6350	480.31			24769218		HMDB11129	0.4821	1.2202	3.5739	0.3829	0.8498	1.8414	0.6879	1.3342	0.9041	0.7182	1.1039	0.6107	0.9687	1.3807	1.5154	0.8054	0.9076	1.1867	1.1698	1.1747	1.3381	1.0949	3.6769	1.7149	6.5396	6.6718	12.6982	8.9791	0.581	1.0135	1.4125	0.7008	0.9765	1.285	0.9226	1.6654
1697	2R,3R-dihydroxybutyrate	Lipid	Fatty Acid, Dihydroxy	63109	HILIC	100002367	1543	119.035	759-06-8		17215960		HMDB00498	0.9979	1.1603	1.2755	0.6889	0.6241	0.9012	0.5647	1.0021	0.7332	0.9445	1.0589	0.6274	1.6602	1.3895	1.9664	1.8305	1.1171	1.0421	0.8522	0.9389	1.3719	1.6007	1.5804	1.2376	1.2226	1.3311	1.0013	1.2054	1.216	1.1218	1.0349	0.842	0.7759	0.8791	0.833	0.6363
1696	2S,3R-dihydroxybutyrate	Lipid	Fatty Acid, Dihydroxy	62950	HILIC	100002284	1660	119.035	5057-93-2	10964471	9139682		HMDB02453	0.8419	1.8585	2.0509	0.4163	0.4163	0.8277	1.1081	1.2523	0.9575	1.4157	1.9051	1.3449	1.253	1.002	0.9438	1.5246	1.6566	1.5246	0.9748	1.0742	1.2956	1.2832	1.8709	1.5784	1.207	1.1452	0.835	1.1386	1.3237	1.0388	0.6105	0.768	0.7581	0.998	0.8079	0.9402
473	3'-dephospho-CoA-glutathione*	Amino Acid	Glutathione Metabolism	62807	LC/MS Neg ESI	100020899	1690	495.101						0.3016	1	0.3016	0.3016	1.3121	2.9349	0.3016	1.118	0.7497	1.0709	1.0624	0.3016	0.3784	0.3016	0.3016	0.3016	1.1357	0.8463	1.1426	1.1472	0.9413	0.4671	0.8586	0.3016	1.3792	1.7462	0.3316	0.3016	0.3016	0.9207	0.3016	0.3016	0.3016	0.3016	0.3016	0.3016
1700	3,4-dihydroxybutyrate	Lipid	Fatty Acid, Dihydroxy	62952	HILIC	100001730	2204	119.035	51267-44-8					0.3726	0.9083	0.6996	1.5235	0.5766	1.0886	2.4178	0.5382	0.7642	1.1287	0.9112	1.3514	0.4194	0.369	0.935	3.2671	0.7846	0.7801	0.7936	0.7742	0.9899	0.8383	0.8748	0.6058	0.4921	0.6123	0.6149	1.6333	0.2711	0.8269	1.8013	2.0563	0.562	1.0499	0.5726	1.9419
3692	3-(3-amino-3-carboxypropyl)uridine*	Nucleotide	Pyrimidine Metabolism, Uracil containing	62924	LC/MS Neg ESI	100001426	1369	344.11	52745-94-5	171198	149669			1.3008	1.7086	1.3028	1.2752	0.6211	0.9307	1.1179	1.2397	0.8151	1.1868	0.9235	1.7291	1.1487	0.7657	0.851	1.5288	0.9834	0.7679	0.634	1.1587	1.1091	0.8271	0.9629	2.0788	0.94	0.8587	0.9061	1.2754	1.0661	1.3654	1.076	1.0339	0.7083	0.6453	0.7476	1.1021
154	3-(4-hydroxyphenyl)lactate	Amino Acid	Tyrosine Metabolism	32197	LC/MS Neg ESI	240	1379	181.051	6482-98-0	9378	9010	C03672	HMDB00755	0.3169	1.1364	1.1205	0.4412	0.6418	1.2615	0.6867	1.3635	1.049	1.3273	1.7645	1.3398	0.9102	0.9372	1.0864	1.081	1.2506	0.9269	1.1646	1.264	0.7362	0.8702	1.2668	1.1778	1.0862	1.013	1.7111	1.2677	1.4151	1.2554	1.1538	0.8817	0.6716	0.9196	0.7804	1.1022
387	3-amino-2-piperidone	Amino Acid	Urea cycle; Arginine and Proline Metabolism	62853	LC/MS Pos ESI hydrophilic	100020361	2065	115.087	1892-22-4	5200225	4371576		HMDB00323	9.3159	1.448	2.0293	4.5748	0.4572	0.8031	1.8242	1.2796	2.0192	1.4171	0.9978	2.1155	1.4619	1.9225	1.256	1.5269	1.6102	1.0916	0.6662	1.3308	1.3973	1.965	1.0764	1.152	0.6302	0.7609	0.4534	0.5374	0.9114	1.0715	0.9793	0.4534	1.3376	1.0884	1.3538	1.5422
3724	3-aminoisobutyrate	Nucleotide	Pyrimidine Metabolism, Thymine containing	1566	LC/MS Pos ESI hydrophilic	1114	2190	104.071	10569-72-9;214139-20-5	64956	58481	C05145	HMDB03911	1.0386	0.5509	1.1623	0.9428	0.7716	1.0665	0.5509	0.5509	1.0294	1.4932	1.036	0.5509	0.7198	0.5509	0.8881	0.5509	0.5509	1.0323	0.5509	1.0459	0.8605	0.5509	0.9217	0.5509	1	1.0141	0.5509	0.5509	0.9576	1.1289	0.5509	0.5509	1.1794	1.2141	0.9551	0.8002
4104	3-formylindole	Xenobiotics	Food Component/Plant	62863	LC/MS Pos ESI hydrophilic	100020219	2736	146.06		10256	9838	C08493	HMDB29737	2.4163	0.793	1.3563	0.7081	0.6675	1.0303	1.4761	1.6807	0.9829	0.8821	1.3643	0.7072	1.1789	1.0883	2.0893	2.1201	1	0.8591	0.689	1.0803	1.1463	0.5888	0.7689	0.2988	1.9187	1.0537	1.1893	0.2988	0.388	1.1065	1.0163	8.7655	0.8771	0.7408	0.8918	1.1744
316	3-hydroxy-2-ethylpropionate	Amino Acid	Leucine, Isoleucine and Valine Metabolism	32397	HILIC	100001170	1443.3	117.056	4374-62-3	188979	164207		HMDB00396	2.1886	1.5202	0.9576	1.0467	1.0999	2.1298	1.0853	1.574	1.0772	1.4698	0.8969	1.3883	0.7808	0.9217	0.648	1.2775	1.1236	1.0839	0.5196	0.9185	0.7891	0.8882	0.9062	0.8028	0.8103	1.1442	0.6354	0.7285	0.6476	0.8025	0.879	0.5436	1.7306	0.8102	1.7878	0.9442
2720	3-hydroxy-3-methylglutarate	Lipid	Mevalonate Metabolism	531	HILIC	112	2850	161.046	503-49-1	1662	4573695	C03761	HMDB00355	0.6842	2.8109	0.795	1.0785	0.852	0.9537	0.7833	3.3486	0.9064	1.1615	0.9068	2.9849	1.1969	0.8195	0.8108	1.1115	1.038	0.9377	0.8801	3.2456	0.7863	0.7953	0.6502	3.4442	1.0426	0.9647	0.7032	1.249	1.0186	1.1451	0.9121	1.1824	0.8494	0.8801	0.9066	1.3149
1421	3-hydroxyadipate*	Lipid	Fatty Acid, Dicarboxylate	62069	HILIC	100004396	3131	161.046		151913	133894		HMDB00345	1.1149	0.8692	1.137	0.773	0.7563	2.2398	0.9515	0.9814	1.1621	1.5295	0.998	1.002	0.8789	1.8894	0.961	0.9452	1.2594	1.2602	0.88	0.8738	1.027	1.0596	0.9468	0.9916	1.3045	1.3127	1.0801	0.9363	1.4351	1.2681	0.9116	0.7846	1.0757	0.6646	1.1837	0.8295
1617	3-hydroxybutyrate (BHBA)	Lipid	Ketone Bodies	542	HILIC	254	1444	103.04	625-72-9	441	428	C01089	HMDB00357	1.4965	1.174	1.3996	1.2596	0.5489	1.0107	1.0486	1.1168	0.6915	0.9748	0.4552	2.3254	1.3739	0.9145	1.1848	2.3532	1.2099	1.0934	0.7616	1.6867	1.1099	1.0494	0.8781	1.51	0.9649	0.9673	0.7195	1.8535	0.9261	0.9145	0.5684	1.4626	1.192	0.8834	1.2263	1.4124
1551	3-hydroxybutyrylcarnitine (1)	Lipid	Fatty Acid Metabolism(Acyl Carnitine)	43264	LC/MS Pos ESI hydrophilic	100003926	2400	248.149		53481617			HMDB13127	1.0554	1.3887	1.1324	0.9344	0.7263	0.7867	0.4538	0.4926	2.0602	1.6986	0.8847	1.0672	1.0539	1.2488	0.6929	0.648	1.8339	1.6368	0.8338	0.8047	1.1882	1.1946	0.4847	0.7396	1.907	1.7101	1.2417	0.7476	1.3502	1.6279	0.7011	0.8088	1.1756	0.4886	1.1819	0.4809
1552	3-hydroxybutyrylcarnitine (2)	Lipid	Fatty Acid Metabolism(Acyl Carnitine)	52984	LC/MS Pos ESI hydrophilic	100009271	2340	248.149					HMDB13127	1.1909	1.3983	1.5012	0.7415	0.4117	0.6932	0.4646	0.7547	1.6972	1.6396	1.0055	1.5577	1.2063	1.3686	0.7661	1.0523	1.6356	1.5464	0.8738	1.2141	1.25	1.1577	0.629	1.0776	1.7114	1.6147	1.1949	1.1594	1.5532	1.6564	0.7199	0.9843	1.0685	0.6141	1.0759	0.7187
1651	3-hydroxyhexanoate	Lipid	Fatty Acid, Monohydroxy	53230	HILIC	100006367	1082	131.071	10191-24-9	151492	133518			0.9932	1.9163	0.9509	1.1288	0.8134	0.9784	0.9727	2.02	1.0443	1.1217	0.7155	1.6479	1.1616	0.7436	0.6219	1.3014	1.0079	1.076	0.6708	2.0144	1.1369	0.9733	0.7503	1.4519	1.01	1.245	0.621	2.7613	0.9868	1.0866	0.5283	1.5871	0.8244	0.5481	0.9176	1.8057
1555	3-hydroxyhexanoylcarnitine (1)	Lipid	Fatty Acid Metabolism(Acyl Carnitine)	62557	LC/MS Pos ESI hydrophilic	100020825	2918	276.181						1.0797	1.2259	1.1327	1.2028	0.3836	0.661	0.6272	0.4665	1.7421	1.4014	1.1521	1.2214	0.788	0.9986	0.8513	1.0756	1.4756	1.2523	0.6348	0.6391	0.9212	1.2544	0.6481	0.2536	1.627	1.1759	1.3397	0.6888	1.2353	1.6452	0.9476	1.0941	0.9933	0.5626	0.8433	0.5653
3886	3-hydroxyhippurate	Xenobiotics	Benzoate Metabolism	39600	LC/MS Neg ESI	100002122	1687	194.046	1637-75-8	450268	396603		HMDB06116	1.813	3.1816	2.7524	0.6908	0.3717	1.8209	0.6716	0.9734	0.7709	1.0537	1.3481	3.8591	0.4572	0.51	0.2136	0.6744	0.921	0.8739	0.4438	0.6294	1.8875	2.248	2.4557	2.0766	0.2136	0.2136	0.2136	0.2136	0.8826	0.9074	0.9059	0.2136	0.4188	0.2136	0.7716	1.0241
336	3-hydroxyisobutyrate	Amino Acid	Leucine, Isoleucine and Valine Metabolism	1549	HILIC	111	1619	103.04	2068-83-9	87	10140307	C06001	HMDB00336	1.298	0.5901	0.6145	0.4745	0.6384	1.4504	1.3045	1.47	1.0701	0.9959	0.5999	0.9484	1.1822	0.9075	1.0281	1.3326	0.5871	1.1948	0.4996	1.2618	1.2673	1.0358	0.3317	0.9562	1.1062	1.1179	0.3818	0.6813	1.3764	1.2072	0.6931	0.5589	1.1285	0.911	1.1168	0.9358
1573	3-hydroxyoleoylcarnitine	Lipid	Fatty Acid Metabolism(Acyl Carnitine)	61840	LC/MS Pos ESI hydrophobic	100019801	1406	442.353			48061587			1.1747	0.6822	0.7714	2.2103	0.7618	0.5562	0.6786	0.5333	1.4005	1.9854	1.8084	1.1142	0.3871	0.6333	0.2814	0.397	0.9363	0.9321	0.8523	0.27	1.2513	0.9944	1.2053	0.7333	1.9134	1.7086	1.3872	0.2388	1.0942	1.9472	1.1757	2.122	1.2183	0.6567	0.908	0.2003
1659	3-hydroxypalmitate	Lipid	Fatty Acid, Monohydroxy	27503	LC/MS Neg ESI	100000983	5476	271.228	928-17-6	301590	266538		HMDB10734	1.057	1.1478	1.1179	0.9404	0.9531	1.1115	0.9431	0.9449	0.9745	0.9661	1.1628	0.9718	0.9288	0.96	0.9436	0.9745	0.9245	0.8784	0.8902	0.8906	0.9763	1.0052	0.9591	1.0161	0.9198	1.0358	1.008	0.9906	0.8698	0.8687	0.9663	1.0858	1.0665	0.9401	0.9945	1.0062
1609	3-hydroxypalmitoylcarnitine	Lipid	Fatty Acid Metabolism(Acyl Carnitine)	61839	LC/MS Pos ESI hydrophobic	100019800	1380	416.337						1.173	0.958	0.5856	3.368	0.5919	0.1886	0.4925	0.1886	1.2118	1.7117	0.9668	1.8205	0.4324	0.7805	0.1886	0.7407	0.9865	0.6681	0.5288	0.5632	1.9322	1.4055	0.7954	0.8846	1.5302	1.7104	0.6082	0.5551	1.4873	2.0972	1.0059	1.6924	1.2497	0.5112	1.0502	0.4132
1688	3-hydroxystearate	Lipid	Fatty Acid, Monohydroxy	52938	LC/MS Neg ESI	100008933	5674	299.259	45261-96-9	5282907	4446034			0.8292	0.7601	0.6172	0.8379	0.859	0.8878	0.9386	0.9291	0.9188	0.7564	0.8641	0.8982	0.9157	1.0275	1.2967	1.4233	1.0653	0.9827	0.7163	0.9161	1.1355	1.166	1.0435	1.1429	1.2584	1.3332	1.2531	0.8364	0.8558	0.9995	1.1842	1.3464	1.388	1.1552	1.2454	1.5435
261	3-indoxyl sulfate	Amino Acid	Tryptophan Metabolism	27672	LC/MS Neg ESI	100000467	2222.2	212.002	2642-37-7	10258	9840		HMDB00682	1.0221	2.0674	2.3622	0.6274	0.7788	1.3523	1.045	0.9226	0.935	1.3217	1.0678	2.6422	1.1049	1.261	1.0026	1.2305	1.3658	1.3307	1.0038	0.9514	1.0443	1.114	1.0254	0.7592	0.674	0.8042	0.6839	0.6069	1.0196	1.0182	0.7149	0.335	0.8452	0.417	0.884	0.8728
2555	3-ketosphinganine	Lipid	Sphingolipid Synthesis	34381	LC/MS Pos ESI hydrophobic	100001436	1400	300.29	18944-28-0	631	611	C02934	HMDB01480	0.1544	0.1544	3.589	0.1883	1.4809	1.7128	0.1544	0.1544	0.5351	0.1544	1.9625	0.1544	0.1544	1.0476	1.9464	0.1544	0.7998	0.8763	0.9564	0.3392	0.1544	0.4682	0.7365	0.1544	0.9595	0.6198	0.1544	0.1544	0.7536	0.9974	0.1544	0.8096	0.6937	0.1544	0.524	0.1544
[truncated: 548 more rows]
[truncated: 72 more columns]

## Sheet: Pathway Heat Map
Freie Universität Berlin FRUN-01-18VW Methionine absorption by gut region
										Repeated Measures ANOVA Cohort as Random Effect			Fold of Change
[truncated: 754 more rows]
[truncated: 90 more columns]
